# Supplementary material for: Body Mass Index, Clinical Outcomes, and Mortality in Heart Failure: A Mendelian Randomization Study
Source: J Am Coll Cardiol. 2026 Jun 2;87(21):2981–92. doi: 10.1016/j.jacc.2026.02.5093 (PMC13211948; doi:10.1016/j.jacc.2026.02.5093)
Supplement: Supplemental Material 2 [file mmc2.xlsx]

## Sheet: contents
Contents
Sheet	Name	Description
S1	UKBB demographics	Observational data from the UK Biobank - baseline demographics
S2	GWAS cohorts	GWAS cohort description, demographics, outcome definitions, genotyping information
S3	GWAS data sources	Data sources used in the bias assessment and Mendelian randomization analysis
S4	BMI variants	BMI variants used as the BMI exposure genetic instrument
S5	UKBB HF incidence, death, CV-death & HF admission Cox analysis	Observational data from the UK Biobank - hazard ratios for BMI categories for the end-points of HF incidence, HF progression to death, or to the composite of CV-death or HF admission
S6	All-cause death GWAS hits	Variants p < 5e-6 for HF progression to death
S7	CV-death, terminal HF event, or HF hospitalisation GWAS hits	Variants p < 5e-6 for HF progression to CV-death or HF admission
S8	All-cause death incidence replication	Replication analysis of incident HF variants in the HF progression to death GWAS
S9	All-cause death incidence replication - Lee et al. 2025	Replication analysis of incident HF variants from the Lee et al. 2025 multi-ancestry meta-analysis in the HF progression to death GWAS
S10	CV-death, terminal HF event, or HF hospitalisation incidence replication	Replication analysis of incident HF variants in the HF progression to CV-death, terminal HF event or HF admission GWAS
S11	CV-death, terminal HF event, or HF hospitalisation incidence replication - Lee et al. 2025	Replication analysis of incident HF variants from the Lee et al. 2025 multi-ancestry meta-analysis in the HF progression to CV-death, terminal HF event or HF admission GWAS
S12	All-cause death GWAS hits - LVEF<=40%	Variants p < 5e-6 for HF progression to death in the LVEF<=40% trials
S13	All-cause death GWAS hits - LVEF>40%	Variants p < 5e-6 for HF progression to death in the LVEF>40% trials
S14	CV-death or HF hospitalisation GWAS hits - LVEF<=40%	Variants p < 5e-6 for HF progression to CV-death or HF admission in the LVEF <=40% trials
S15	CV-death or HF hospitalisation GWAS hits - LVEF>40%	Variants p < 5e-6 for HF progression to CV-death or HF admission in the LVEF >40% trials
S16	MR estimates	Unadjusted & bias adjusted MR estimates of BMI on HF progression end-points
S17	Study acknowledgements	Acknowledgements

## Sheet: S1
Variable	HF	All	HF Underweight	HF Normal	HF Overweight	HF Class I obesity	HF Class II obesity	HF Class III obesity	All Underweight	All Normal	All Overweight	All Class I obesity	All Class II obesity	All Class III obesity
Age (SD)	62.2 (6.1)	56.5 (8.1)	60.0 (7.9)	62.0 (6.3)	62.6 (5.9)	62.5 (6.1)	61.8 (6.1)	59.8 (6.7)	55.4 (8.2)	55.7 (8.2)	57.0 (8.1)	57.0 (7.9)	56.6 (7.8)	55.4 (7.7)
Age at HF diagnosis (SD)	70.3 (6.9)	NA (NA)	67.3 (8.3)	70.1 (7.0)	70.8 (6.8)	70.6 (6.9)	69.8 (6.8)	67.7 (7.3)	NA (NA)	NA (NA)	NA (NA)	NA (NA)	NA (NA)	NA (NA)
Sex (male)	8968/14366 (62.4%)	225497/496678 (45.4%)	16/58 (27.6%)	1462/2684 (54.5%)	3759/5535 (67.9%)	2434/3660 (66.5%)	913/1576 (57.9%)	384/853 (45.0%)	539/2611 (20.6%)	56481/162042 (34.9%)	111461/211072 (52.8%)	44203/86714 (51.0%)	9860/24712 (39.9%)	2953/9527 (31.0%)
Smoking (never)	5760/14366 (40.1%)	271125/496678 (54.6%)	22/58 (37.9%)	1226/2684 (45.7%)	2208/5535 (39.9%)	1344/3660 (36.7%)	607/1576 (38.5%)	353/853 (41.4%)	1470/2611 (56.3%)	95455/162042 (58.9%)	112642/211072 (53.4%)	43851/86714 (50.6%)	12653/24712 (51.2%)	5054/9527 (53.0%)
Smoking (previous)	6320/14366 (44.0%)	170888/496678 (34.4%)	13/58 (22.4%)	887/2684 (33.0%)	2435/5535 (44.0%)	1822/3660 (49.8%)	759/1576 (48.2%)	404/853 (47.4%)	537/2611 (20.6%)	47657/162042 (29.4%)	75806/211072 (35.9%)	33782/86714 (39.0%)	9579/24712 (38.8%)	3527/9527 (37.0%)
Smoking (current)	2170/14366 (15.1%)	52157/496678 (10.5%)	23/58 (39.7%)	555/2684 (20.7%)	853/5535 (15.4%)	462/3660 (12.6%)	188/1576 (11.9%)	89/853 (10.4%)	590/2611 (22.6%)	18300/162042 (11.3%)	21549/211072 (10.2%)	8551/86714 (9.9%)	2289/24712 (9.3%)	878/9527 (9.2%)
Alcohol (never)	1752/14366 (12.2%)	39648/496678 (8.0%)	12/58 (20.7%)	297/2684 (11.1%)	566/5535 (10.2%)	456/3660 (12.5%)	237/1576 (15.0%)	184/853 (21.6%)	398/2611 (15.2%)	11739/162042 (7.2%)	15189/211072 (7.2%)	7890/86714 (9.1%)	2891/24712 (11.7%)	1541/9527 (16.2%)
Alcohol (occasional)	2064/14366 (14.4%)	57214/496678 (11.5%)	8/58 (13.8%)	331/2684 (12.3%)	658/5535 (11.9%)	559/3660 (15.3%)	298/1576 (18.9%)	210/853 (24.6%)	401/2611 (15.4%)	16140/162042 (10.0%)	21647/211072 (10.3%)	11900/86714 (13.7%)	4725/24712 (19.1%)	2401/9527 (25.2%)
Alcohol (1-3 drinks/month)	1510/14366 (10.5%)	55283/496678 (11.1%)	9/58 (15.5%)	264/2684 (9.8%)	533/5535 (9.6%)	401/3660 (11.0%)	190/1576 (12.1%)	113/853 (13.2%)	254/2611 (9.7%)	16707/162042 (10.3%)	22114/211072 (10.5%)	10839/86714 (12.5%)	3760/24712 (15.2%)	1609/9527 (16.9%)
Alcohol (1-2 drinks/week)	3224/14366 (22.4%)	128130/496678 (25.8%)	8/58 (13.8%)	565/2684 (21.1%)	1253/5535 (22.6%)	851/3660 (23.3%)	376/1576 (23.9%)	171/853 (20.0%)	486/2611 (18.6%)	40812/162042 (25.2%)	55235/211072 (26.2%)	23020/86714 (26.5%)	6404/24712 (25.9%)	2173/9527 (22.8%)
Alcohol (3-4 drinks/week)	2728/14366 (19.0%)	114491/496678 (23.1%)	10/58 (17.2%)	541/2684 (20.2%)	1157/5535 (20.9%)	688/3660 (18.8%)	242/1576 (15.4%)	90/853 (10.6%)	481/2611 (18.4%)	39745/162042 (24.5%)	51300/211072 (24.3%)	17965/86714 (20.7%)	3931/24712 (15.9%)	1069/9527 (11.2%)
Alcohol (daily)	3038/14366 (21.1%)	100835/496678 (20.3%)	10/58 (17.2%)	680/2684 (25.3%)	1350/5535 (24.4%)	690/3660 (18.9%)	224/1576 (14.2%)	84/853 (9.8%)	576/2611 (22.1%)	36592/162042 (22.6%)	45166/211072 (21.4%)	14874/86714 (17.2%)	2924/24712 (11.8%)	703/9527 (7.4%)
Heart failure	14366/14366 (100.0%)	14366/496678 (2.9%)	58/58 (100.0%)	2684/2684 (100.0%)	5535/5535 (100.0%)	3660/3660 (100.0%)	1576/1576 (100.0%)	853/853 (100.0%)	58/2611 (2.2%)	2684/162042 (1.7%)	5535/211072 (2.6%)	3660/86714 (4.2%)	1576/24712 (6.4%)	853/9527 (9.0%)
Hypertension	11704/14366 (81.5%)	187747/496678 (37.8%)	36/58 (62.1%)	1837/2684 (68.4%)	4401/5535 (79.5%)	3186/3660 (87.0%)	1442/1576 (91.5%)	802/853 (94.0%)	509/2611 (19.5%)	38172/162042 (23.6%)	80887/211072 (38.3%)	45905/86714 (52.9%)	15604/24712 (63.1%)	6670/9527 (70.0%)
Atrial fibrillation	7825/14366 (54.5%)	35258/496678 (7.1%)	24/58 (41.4%)	1379/2684 (51.4%)	2957/5535 (53.4%)	2034/3660 (55.6%)	910/1576 (57.7%)	521/853 (61.1%)	114/2611 (4.4%)	7917/162042 (4.9%)	14758/211072 (7.0%)	8222/86714 (9.5%)	2836/24712 (11.5%)	1411/9527 (14.8%)
Myocardial infarction	5432/14366 (37.8%)	25595/496678 (5.2%)	23/58 (39.7%)	931/2684 (34.7%)	2196/5535 (39.7%)	1451/3660 (39.6%)	570/1576 (36.2%)	261/853 (30.6%)	79/2611 (3.0%)	4974/162042 (3.1%)	11525/211072 (5.5%)	6358/86714 (7.3%)	1895/24712 (7.7%)	764/9527 (8.0%)
Diabetes mellitus	4493/14366 (31.3%)	46172/496678 (9.3%)	9/58 (15.5%)	345/2684 (12.9%)	1315/5535 (23.8%)	1445/3660 (39.5%)	852/1576 (54.1%)	527/853 (61.8%)	68/2611 (2.6%)	5083/162042 (3.1%)	16370/211072 (7.8%)	14425/86714 (16.6%)	6653/24712 (26.9%)	3573/9527 (37.5%)
Hyperlipidaemia	7983/14366 (55.6%)	111373/496678 (22.4%)	16/58 (27.6%)	1181/2684 (44.0%)	3065/5535 (55.4%)	2212/3660 (60.4%)	992/1576 (62.9%)	517/853 (60.6%)	239/2611 (9.2%)	22904/162042 (14.1%)	50110/211072 (23.7%)	26559/86714 (30.6%)	8259/24712 (33.4%)	3302/9527 (34.7%)
Obstructive sleep apnoea	1164/14366 (8.1%)	10229/496678 (2.1%)	2/58 (3.4%)	55/2684 (2.0%)	224/5535 (4.0%)	355/3660 (9.7%)	264/1576 (16.8%)	264/853 (30.9%)	11/2611 (0.4%)	901/162042 (0.6%)	3085/211072 (1.5%)	3000/86714 (3.5%)	1781/24712 (7.2%)	1451/9527 (15.2%)
Chronic kidney disease	3988/14366 (27.8%)	19883/496678 (4.0%)	14/58 (24.1%)	539/2684 (20.1%)	1407/5535 (25.4%)	1141/3660 (31.2%)	567/1576 (36.0%)	320/853 (37.5%)	71/2611 (2.7%)	3671/162042 (2.3%)	8083/211072 (3.8%)	5066/86714 (5.8%)	2003/24712 (8.1%)	989/9527 (10.4%)
Stroke	2414/14366 (16.8%)	22457/496678 (4.5%)	9/58 (15.5%)	441/2684 (16.4%)	905/5535 (16.4%)	649/3660 (17.7%)	267/1576 (16.9%)	143/853 (16.8%)	107/2611 (4.1%)	5548/162042 (3.4%)	9778/211072 (4.6%)	4890/86714 (5.6%)	1518/24712 (6.1%)	616/9527 (6.5%)
Chronic obstructive pulmonary disease	3611/14366 (25.1%)	25909/496678 (5.2%)	26/58 (44.8%)	640/2684 (23.8%)	1241/5535 (22.4%)	951/3660 (26.0%)	477/1576 (30.3%)	276/853 (32.4%)	344/2611 (13.2%)	6999/162042 (4.3%)	10019/211072 (4.7%)	5578/86714 (6.4%)	2002/24712 (8.1%)	967/9527 (10.2%)
Pulmonary fibrosis	711/14366 (4.9%)	3479/496678 (0.7%)	low (~7%)	107/2684 (4.0%)	284/5535 (5.1%)	196/3660 (5.4%)	81/1576 (5.1%)	39/853 (4.6%)	23/2611 (0.9%)	805/162042 (0.5%)	1458/211072 (0.7%)	832/86714 (1.0%)	266/24712 (1.1%)	95/9527 (1.0%)
Dementia	1017/14366 (7.1%)	7973/496678 (1.6%)	low (~3%)	190/2684 (7.1%)	382/5535 (6.9%)	270/3660 (7.4%)	122/1576 (7.7%)	51/853 (6.0%)	58/2611 (2.2%)	2313/162042 (1.4%)	3351/211072 (1.6%)	1574/86714 (1.8%)	495/24712 (2.0%)	182/9527 (1.9%)
Cancer	5082/14366 (35.4%)	107987/496678 (21.7%)	22/58 (37.9%)	986/2684 (36.7%)	2016/5535 (36.4%)	1264/3660 (34.5%)	540/1576 (34.3%)	254/853 (29.8%)	579/2611 (22.2%)	33763/162042 (20.8%)	46646/211072 (22.1%)	19353/86714 (22.3%)	5519/24712 (22.3%)	2127/9527 (22.3%)
Heart failure admission	2018/14366 (14.0%)	2174/496678 (0.4%)	6/58 (10.3%)	289/2684 (10.8%)	731/5535 (13.2%)	566/3660 (15.5%)	251/1576 (15.9%)	175/853 (20.5%)	6/2611 (0.2%)	319/162042 (0.2%)	793/211072 (0.4%)	607/86714 (0.7%)	267/24712 (1.1%)	182/9527 (1.9%)
CV-death	2266/14366 (15.8%)	9313/496678 (1.9%)	13/58 (22.4%)	432/2684 (16.1%)	833/5535 (15.0%)	578/3660 (15.8%)	260/1576 (16.5%)	150/853 (17.6%)	66/2611 (2.5%)	2041/162042 (1.3%)	3794/211072 (1.8%)	2163/86714 (2.5%)	819/24712 (3.3%)	430/9527 (4.5%)
Death	4787/14366 (33.3%)	36151/496678 (7.3%)	32/58 (55.2%)	937/2684 (34.9%)	1766/5535 (31.9%)	1189/3660 (32.5%)	548/1576 (34.8%)	315/853 (36.9%)	343/2611 (13.1%)	9683/162042 (6.0%)	14890/211072 (7.1%)	7489/86714 (8.6%)	2553/24712 (10.3%)	1193/9527 (12.5%)

## Sheet: S2
		Study design														Demographics																						Outcomes					GWAS analysis
Study No.	Study ID	PMID	Study type	Study subtype	Start date	Location(s)	Control	Intervention	Inclusion criteria	Exclusion criteria	LVEF entry criteria	Definition: heart failure	Definition: allcause mortality	Definition: CV death	Definition: heart failure hospitalisation	Sample size (No.)	Age (mean)	Age (SD)	Sex (male, No.)	BMI (mean)	BMI (SD)	DM (No.)	HTN (No.)	CKD (No.)	MI (No.)	CHD (No.)	AF (No.)	LVEF (%, mean)	LVEF (%, SD)	Included in primary analysis	LVEF meta-analysis stratification	Stratification justification	NTproBNP (pgml, median)	NTproBNP (pgml, LQ)	NTproBNP (pgml, UQ)	NTproBNP (pgml, min)	NTproBNP (pgml, max)	Follow-up (months, median)	Follow-up (months, min)	Follow-up (months, max)	Deaths (No.)	CV deaths | HF hospitalisation (No.)	Genotyping array	Genotyping software	Per variant call rate	Per sample call rate	HWE p-value	Gender ambiguity filter	Excess heterozygosity filter
1	bioshift_triumph	30760105	observational cohort	HF cohort	2009-01-09	Netherlands			Age >= 18; chronic heart failure diagnosis >= 3 months; no hospitalisations in past 3 months	Heart failure secondary to high output state; planned surgery within 6 months; dialysis; moderate or severe liver disease; severe COPD (Gold stage IV); co-existent condition with life-expectancy <= 1 year; congenital heart disease	Any	ESC guideline definition: typical HF symptoms and clinical signs, plus objective evidence of structural or functional cardiac abnormality (cardiomegaly, S3, murmurs, echocardiogram, raised natriuretic peptides). HFpEF definition: LVEF >= 50% plus evidence of diastolic dysfunction (E/E' > 15, or, 15 > E/E' > 8 and NT-pro-BNP >220 pg/mL, or E/A < 0.5 and DT > 280ms, or presence of atrial fibrillati…	Death from any cause	Cardiac death was defined as death from myocardial infarction or other ischemic heart disease (ICD-10: codes I20-I25), death from other heart disease including HF (codes I30-I45 and I47- I52), sudden cardiac death (code I46), sudden death undefined (code R96), or unwitnessed or ill-described death (codes R98, R99).	Hospitalization for acute or worsened HF was defined as a hospitalization for an exacerbation of HF symptoms, in combination with 2 of the following: BNP or NT-proBNP >39 upper limit of normal, signs of worsening HF, such as pulmonary rales, raised jugular venous pressure or peripheral edema, increased dose or intravenous administration of diuretics, or administration of positive inotropic agents.	295	70.9	12.7	223	27.6	4.7							34.1	15.1	Yes	LVEF ≤ 40	Mean LVEF						12.1	0.1	17.4	84	138	Illumina GSA v1	GenomeStudio, zCall	0.95	0.95	0.1	TRUE	TRUE
2	biostat_disc	27126231	observational cohort	HF cohort	2010-01-12	Italy; UK; Netherlands; France; Germany; Serbia; Solvenia; Greece; Norway; Sweden; Poland;			Age >= 18; new onset or worsening heart failure; evidence of cardiac dysfunction (LVEF <= 40%, BNP > 400 pg/mL or NT-pro-BNP > 2000 pg/mL); receiving treatment with PO or IV furosemide >= 40mg/day or equivalent; not treated with ACEi/ARB/beta-blocker or doses <=50% target dose at the time of inclusion; anticipated to be initiated or uptitrated with ACE inhibitors/ARBs and/or beta-blockers by the …	Acute myocarditis; septicaemia; hypertropic obstructive, restrictive, or constrictive cardiomyopathy; cardiac transplant or LVAD recipient; anticipated need for surgery or an cardiovascular intervention (except ICD or CRT implantation), within 4 weeks; known inability to follow instructions or comply with follow-up; treatment with medications or deviced not approved in Europe; concomitant pulmona…	≤ 40%	Signs and symptoms of heart failure with objective evidence of cardiac dysfunction (LVEF <= 40%, BNP > 400 pg/mL or NT-pro-BNP > 2000 pg/mL)	Death from any cause	Adjudiated by CEC	The hospitalizations because of heart failure were determined by the investigator, and were not adjudicated by a central adjudication committee.	2435	69.1	11.9	1785	27.9	5.5	796	1519	675	933	1095	1114	31	10.6	Yes	LVEF ≤ 40	Entry cirteria, Mean LVEF	2724	1208	5784	23	35000	21.2			648	852	Affymetrix Axiom UK Biobank array	Affymetrix Power Tools (APT) 1.16.1		0.95	0.1	TRUE	TRUE
3	biostat_val	27126231	observational cohort	HF cohort	2010-01-10	Scotland			Age >= 18; heart failure diagnosis; >=1 previous documented admission with heart failure requiring diuretic treatment; treated with furosemide ≥20 mg/day or equivalent; not previously treated or receiving ≤50% of target doses of ACEi/ARB/beta-blocker; anticipated initiation or uptitration of ACE inhibitors/ARBs and/or beta-blockers.	Known diagnosis of septicaemia, known diagnosis of acute myocarditis or hypertrophic obstructive, restrictive, or constrictive cardiomyopathy, heart transplant recipient or admitted for cardiac transplantation or left ventricular assist device surgery, anticipated need for surgery or any cardiovascular intervention, except implantable cardioverter defibrillator and/or cardiac resynchronization th…	Any	Existing heart failure diagnosis	Death from any cause	Adjudiated by CEC	The hospitalizations because of heart failure were determined by the investigator, and were not adjudicated by a central adjudication committee.	1478	74.2	10.4	979	28.1	6.4	479	878	672	728	812	660	41.2	13.1	Yes	Excluded	No entry criteria & indeterminate mean LVEF	1334	488	3481	13	75177	23.2			470	528						FALSE	FALSE
4	cathgen	26271459	observational cohort	nested cohort	2001-01-01	USA			All (sequential) consenting patients undergoing cardiac catheterization from 2001-2011; this sub group represents those patients with a history of congestive heart failure not due to acute MI, determined at time of study enrollment.	No consent / did not want to participate; for this sub group, any patient without a history of congestive cardiac failure, or a history of congestive cardiac failure due to myocardial infarction was excluded.	Any	Existing heart failure diagnosis	Death from any cause	Specific Duke Databank for Cardiovascular Diseases (DDCD) coding.	Heart failure ICD codes included in SAP	390	64.6	11.6	233			114	264		121			50.2	16	Yes	LVEF > 40	Entry cirteria, Mean LVEF						6.8	0	19		61	Illumina Human Omni1-Quad Infinium Bead Chip	GenomeStudio V21.2 software (version 1.7.4 Genotyping module	0.98	0.98	0.1	TRUE	FALSE
5	charm_all	13678868	randomised controlled trial	HF RCT	1999-10-03	Europe; USA; Canada; South Africa; Australia	Placebo	Candesartan	Age >= 18; symptomatic chronic heart failure (NYHA class II-IV) for at least 4 weeks; LVEF <= 40% (determined within 6 months of trial entry).	creatinine >265umol/L; K>5.5mmol/L; bil. renal art. stenosis; hypotension; aortic or mitral stenosis; in previous 4 wks: MI, stroke, heart surg. ;	Any	Signs and symptoms of heart failure with objective evidence of cardiac dysfunction (LVEF <= 40%)	Death from any cause	All deaths were classified as cardiovascular unless an unequivocal noncardiovascular cause was established.	An independent blinded clinical event committee adjudicated study outcomes of cardiovascular deaths, CHF hospitalizations. A CHF hospital admission was defined as admission to the hospital necessitated by heart failure and primarily for its treatment, or when heart failure became a major component of the patient’s hospital admission. A patient admitted to a hospital for CHF decompensation had to …	2727	66.5	10.9	1822	27.7	5.1	787	1529		1514	2006	817	37.9	15.1	Yes	Excluded	No entry criteria & indeterminate mean LVEF						38.2	0.5	47.6	651	919	MEGA_Consortium_v2_157954_A2	Beeline v1.37	0.98	0.98	0.49	TRUE	FALSE
5	charm_preserved	13678871	randomised controlled trial	HF RCT	1999-10-03	Europe; USA; Canada; South Africa; Australia	Placebo	Candesartan	Eligible patients were aged 18 years or older, had New York Heart Association functional class II–IV of at least 4 weeks’ duration, had a history of hospital admission for a cardiac reason, and had LVEF higher than 40%.	creatinine >265umol/L; K>5.5mmol/L; bil. renal art. stenosis; hypotension; aortic or mitral stenosis; in previous 4 wks: MI, stroke, heart surg. ;	≥ 40%	Signs and symptoms of heart failure with objective evidence of cardiac dysfunction (LVEF >40%)	Death from any cause	All deaths were classified as cardiovascular unless an unequivocal noncardiovascular cause was established.	An independent blinded clinical event committee adjudicated study outcomes of cardiovascular deaths, CHF hospitalizations. A CHF hospital admission was defined as admission to the hospital necessitated by heart failure and primarily for its treatment, or when heart failure became a major component of the patient’s hospital admission. A patient admitted to a hospital for CHF decompensation had to …	1029	67.8	10.7	563	29.9	5	312	694	124	447	NA	333	54	9.4	No, sub-study	LVEF > 40	Entry cirteria, Mean LVEF						33.6			168	272	MEGA_Consortium_v2_157954_A2	Beeline v1.37	0.98	0.98	0.49	TRUE	FALSE
5	charm_added	13678869	randomised controlled trial	HF RCT	1999-10-03	Europe; USA; Canada; South Africa; Australia	Placebo	Candesartan	Eligible patients were aged 18 years or older, had New York Heart Association functional class II–IV of at least 4 weeks’ duration, had a history of hospital admission for a cardiac reason, and had LVEF <= 40%. Treatment with an ACE inhibitor at a constant dose for 30 days or longer.	creatinine >265umol/L; K>5.5mmol/L; bil. renal art. stenosis; hypotension; aortic or mitral stenosis; in previous 4 wks: MI, stroke, heart surg. ;	≤ 40%	Signs and symptoms of heart failure with objective evidence of cardiac dysfunction (LVEF <= 40%)	Death from any cause	All deaths were classified as cardiovascular unless an unequivocal noncardiovascular cause was established.	An independent blinded clinical event committee adjudicated study outcomes of cardiovascular deaths, CHF hospitalizations. A CHF hospital admission was defined as admission to the hospital necessitated by heart failure and primarily for its treatment, or when heart failure became a major component of the patient’s hospital admission. A patient admitted to a hospital for CHF decompensation had to …	943	64.9	10.9	740	28.2	5	272	453	155	575	NA	276	28	7.5	No, sub-study	LVEF ≤ 40	Entry cirteria, Mean LVEF						41			291	376	MEGA_Consortium_v2_157954_A2	Beeline v1.37	0.98	0.98	0.49	TRUE	FALSE
5	charm_alternative	13678870	randomised controlled trial	HF RCT	1999-10-03	Europe; USA; Canada; South Africa; Australia	Placebo	Candesartan	Eligible patients were aged 18 years or older, had New York Heart Association functional class II–IV of at least 4 weeks’ duration, had a history of hospital admission for a cardiac reason, and had LVEF <= 40%.	creatinine >265umol/L; K>5.5mmol/L; bil. renal art. stenosis; hypotension; aortic or mitral stenosis; in previous 4 wks: MI, stroke, heart surg. ;	≤ 40%	Signs and symptoms of heart failure with objective evidence of cardiac dysfunction (LVEF <= 40%)	Death from any cause	All deaths were classified as cardiovascular unless an unequivocal noncardiovascular cause was established.	An independent blinded clinical event committee adjudicated study outcomes of cardiovascular deaths, CHF hospitalizations. A CHF hospital admission was defined as admission to the hospital necessitated by heart failure and primarily for its treatment, or when heart failure became a major component of the patient’s hospital admission. A patient admitted to a hospital for CHF decompensation had to …	755	66.9	10.9	519	27.5	5	203	382	99	492	NA	208	29.8	7.6	No, sub-study	LVEF ≤ 40	Entry cirteria, Mean LVEF						33.7			192	271	MEGA_Consortium_v2_157954_A2	Beeline v1.37	0.98	0.98	0.49	TRUE	FALSE
6	corona	16227145	randomised controlled trial	HF RCT	15/09/2003	Norway; Romania; Spain; Germany; France; UK; Netherlands; Portugal; Bulgaria; Belgium; Sweden; Czech Republic; Hungary; Slovakia; Poland; Iceland; Switzerland; Russia; South Africa	Placebo	Rosuvastatin	Age > 60; chronic symptomatic heart failure of ischemic origin; LVEF <= 40% (or <= 35% if NYHA II) within 6 months of enrollment; optimal therapy for chronic symptomatic systolic heart failure; stable clinical condition over the two weeks before the randomisation (no hospitalisations or medication changes, other than diuretic adjustments); ability to attend/engage with follow-up visit.	previous statin-induced myopathy or hypersensitivity reaction; decompensated heart failure or a need for inotropic therapy; myocardial infarction within the past 6 months; unstable angina or stroke within the past 3 months; percutaneous coronary intervention (PCI), coronary-artery bypass grafting (CABG), or the implantation of a cardioverter– defibrillator or biventricular pacemaker within the pa…	≤ 40%	Signs and symptoms of heart failure with objective evidence of cardiac dysfunction (LVEF <= 40%, or <= 35% if NYHA II)	Death from any cause	All deaths where a non-cardiovascular reason has not been identified will be classified as cardiovascular.	A hospitalisation will be classified as being due to a cardiovascular cause if a non-cardiovascular cause has not been identified.	2815	72.5	6.9	2166	27	4.5	780	1842		1716	2458	1131	31.3	6.4	Yes	LVEF ≤ 40	Entry cirteria, Mean LVEF	1313	568	2649	11.5	32715.2	35.1	0.1	44.6	462	856	MEGA_Consortium_v2_157954_A2	Beeline v1.37	0.98	0.98	0.45	TRUE	FALSE
7	dal_outcomes	19958854	randomised controlled trial	nested RCT	2008-01-04	Worldwide	Placebo	Dalcetrapib	Age >= 45; hospitalized for an ACS with elevated cardiac biomarkers, or with new electrocardiographic changes or evidence of obstructive coronary disease, or MI associated with PCI	Uncontrolled blood pressure >= 180/110 mmHg; NYHA class III-VI or NYHA II if LVEF <= 40%; triglyceride >4.5 mmol/L; anemia; HbA1c>10%; liver disease; creatinine >2.2mg/dL; drug or alcohol abuse.	> 40%	Case Report Forms	Death from any cause	Adjudiated by CEC	Adjudiated by CEC	911	62.3	9.3	721	28.6	5.1	281	693		869	911				Yes	LVEF > 40	Entry cirteria						58.5	18	70.6	48	76	HumanOmni25Exome-8v1	GenomeStudio version 211.1	0.98	0.98	0.24	TRUE	FALSE
8	ephesus	12668699	randomised controlled trial		27/12/1999	Worldwide	Placebo	Eplerenone	3 to 14 days post acute myocardial infarction; signs of heart failure; LVEF <= 40%; symptoms of heart failure (unless diabetic, in which case this did not need to be present)	Use of potassium-sparing diuretics; serum creatinine >220 μmol/l; serum potassium >5.0 mmol/L	≤ 40%	Signs and symptoms of heart failure with objective evidence of cardiac dysfunction (LVEF <= 40%)	Death from any cause	Adjudiated by CEC	Hospitalization of ≥24 hr, increased symptoms of heart failure, supported by a change in medication for the treatment of heart failure, as indicated by any of the following: 50% increase in the dose of oral medication, addition of new class of medication, addition of IV medication, or introduction of medication for heart failure, if not present at the time of the event	1091	63.4	11.5	792			323	54	48	1091	1091	99	33.3	6	Excluded	Excluded	Failed QC						16			144	283						FALSE	FALSE
9	hf_action	19351941	randomised controlled trial	HF RCT	2003-01-04	USA; Canada; France	Usual care	Exercise intervention	Age >= 18; LVEF <= 35% and NYHA II-VI for the previous 3 months despite a minimum of 6 weeks optimal treamtnet. or less and New York Heart Associa- tion (NYHA) class II to IV symptoms despite optimal heart failure therapy for at least 6 weeks.	Comorbid disease, behavioral or other limitations that interfere with performing exercise training; major cardiovascular event or cardiovascular procedure, including implantable cardioverter defibrillator (ICD) use and cardiac resynchronization, within the previous 6 weeks; cardiovascular procedure or hospitalization for any reason planned in the future (for ICD or cardiac resynchronization thera…	≤ 35%	Signs and symptoms of heart failure with objective evidence of cardiac dysfunction (LVEF <= 35%)	Death from any cause	Adjudiated by CEC	Adjudiated by CEC	453												28.3	6.9	Yes	LVEF ≤ 40	Entry cirteria, Mean LVEF									64							FALSE	FALSE
10	hfn_athena	27522631	randomised controlled trial	HF RCT	2014-01-12	USA	Spironolactone 25mg	Spironolactone 100mg	Age >= 21; hospital admission for acute heart failure; eGFR >= 30 ml/min/1.73 m2; serum potassium <= 5.0 mmol/l; NT-proBNP >=1,000 pg/ml or BNP >=250 pg/ml; not on mineralocorticoid receptor antagonists at baseline	Mineralocorticoid antagonist at baseline; eGFR <30 ml/min/1.73 m2; serum potassium >5.0 mmol/l; systolic blood pressure <90 mm Hg; hemodynamically significant arrhythmias or defibrillator shock within 1 week; acute coronary syndrome currently suspected or within the past 4 weeks; severe liver disease (ALT or AST >3x normal, alkaline phosphatase or bilirubin >2x normal); active infection / current…	Any	Signs and symptoms of heart failure (no LVEF criteria)	Death from any cause	Case Report Forms	HF-related readmissions or emergency department visits or the need for outpatient intravenous diuretics	168	69	13.6	122	31	7.8	68	138		52	80	107	38.2	16.6	Yes	Excluded	No entry criteria & indeterminate mean LVEF	3692.5	2473	8704	302.6	39142.1	1.1	0	1.9	7	12	HumanOmni25Exome_8v1	Beeline v2.	0.98	0.98	0.28	TRUE	FALSE
10	hfn_carress	23131078	randomised controlled trial	HF RCT	22/06/2008	USA; Canada	Ultrafiltration	Usual care	Age >= 18; hospitalisation with acute decompensated heart failure as the primary diagnosis; onset of cardio-renal syndrome; persistent volume overload; worsened renal function (defined as an increase in the serum creatinine level of at least 0.3 mg per deciliter [26.5 μmol per liter]) within 12 weeks before or 10 days after the index admission for heart failure. All patients were required to have…	Intravascular volume depletion; acute coronary syndrome within 4 weeks; indication for hemodialysis; creatinine > 3.0 mg per deciliter at admission to the hospital; systolic blood pressure < 90 mmHg at the time of enrollment; alternative explanation for worsening renal function such as obstructive nepropathy, contrast induced nephropathy, acute tubular necrosis; hematocrit > 45%; poor venous acce…	Any	Inclusion criteria	Death from any cause	Case Report Forms	Case Report Forms	67	70	11.8	55			38	51		31	43	41	36.6	17.3	Yes	Excluded	No entry criteria & indeterminate mean LVEF	5664	2741	13567	59.7	56813	2	0.2	3.7	14	26	HumanOmni2.5-8v1/HumanExome-12v1	GenomeStudio version 211.1	0.98	0.98		TRUE	FALSE
10	hfn_dose	21366472	randomised controlled trial	HF RCT	2008-01-03	USA; Canada	Furosemide IV BD	Furosemide continuous (low dose, or high dose)	Patients who had presented within the previous 24 hours with acute decompensated heart failure, diagnosed on the basis of the presence of at least one symptom (dyspnea, orthopnea, or edema) and one sign (rales, peripheral edema, ascites, or pulmonary vascular congestion on chest radiography) of heart failure. Additional eligibility criteria were a history of chronic heart failure and receipt of a…	Patients with systolic blood pressure of less than 90 mm Hg or a serum creatinine level that was greater than 3.0 mg per deciliter (265.2 μmol per liter) and patients requiring intravenous vasodilators or inotropic agents (other than digoxin) for heart failure were excluded.	Any	Inclusion criteria	Inclusion criteria	Case Report Forms	Case Report Forms	44	73.3	9.2	31			25	37		23	32	31	35.9	19.1	Yes	Excluded	No entry criteria & indeterminate mean LVEF	5973	2578	11403	608.8	35605	2	0.4	2	4	8	HumanOmni2.5-8v1/HumanExome-12v1	GenomeStudio version 211.1	0.98	0.98		TRUE	FALSE
10	hfn_exact	25986447	randomised controlled trial	HF RCT	2010-01-05	USA	Usual care	Allopurinol	Age 18 years or older; NYHA functional Class II-IV HF due to ischemic or non-ischemic cardiomyopathy; HF symptoms for 3 months despite standard HF treatment with an ACE inhibitor or ARB, and beta-blocker (if tolerated); LVEF ≤ 40% by echocardiography; Serum UA level ≥ 9.5 mg/dl; At least one of the following additional markers of increased risk: Hospitalization, ER visit or urgent clinic visit fo…	Acute coronary syndrome, PCI or CABG within 3 months; VAD or heart transplant likely within the next 6 months; Uncontrolled hypertension (i.e., SBP > 170 mm Hg or DBP > 110 mm Hg); Serum creatinine > 3 mg/dL or estimated GFR < 20 ml/min; Evidence of active hepatitis with ALT and AST greater than 3× normal; Any condition other than HF which could limit the ability to perform a 6-minute walk test (…	≤ 40%	Inclusion criteria	Death from any cause	Case Report Forms	Case Report Forms	110	65.9	12.2	92	32.3	8.1	60	86		47	63	64	25.3	8.2	Yes	LVEF ≤ 40	Entry cirteria, Mean LVEF	3635	1404	4454	253.5	21301	6.1	0.8	6.1	6	20	HumanOmni2.5-8v1/HumanExome-12v1	GenomeStudio version 211.1	0.98	0.98		TRUE	FALSE
10	hfn_fight	27483064	randomised controlled trial	HF RCT	2013-01-08	USA	Placebo	Liraglutide	An established diagnosis of heart failure and a LVEF of 40% or lower during the preceding 3 months. To target a relatively high-risk patient population, the inclusion criteria were (1) a recent (within 14 days) hospitalization for an acute heart failure syndrome despite already receiving evidence-based therapies and (2) a preadmission oral diuretic dose of at least 40 mg of furosemide or an equiv…	Recent acute coronary syndrome or coronary intervention; known intolerance of GLP-1 agonist therapy; severe renal, hepatic, or pulmonary disease.	≤ 40%	Inclusion criteria	Death from any cause	Case Report Forms	Case Report Forms	136	63.5	10.1	122	31.9	8.5	83	101	59	73	90	81	23	7.6	Yes	LVEF ≤ 40	Entry cirteria, Mean LVEF	2217	1253	6072	63	32664	5.9	0	6.7	19	54	HumanOmni25Exome_8v1	Beeline v2.	0.98	0.98	0.28	TRUE	FALSE
10	hfn_indie	28476756	randomised controlled trial	HF RCT	22/07/2016	USA	Usual care	Nebulized inorganic nitrite	Age ≥ 40 years; Symptoms of dyspnea (NYHA class II-IV) without evidence of a non-cardiac or ischemic explanation for dyspnea; EF ≥ 50% as determined on imaging study within 12 months of enrollment with no change in clinical status suggesting potential for deterioration in systolic function; One of the following: Previous hospitalization for HF with radiographic evidence (pulmonary venous hyperten…	Recent (<1 month) hospitalization for heart failure; Ongoing requirement for PDE5 inhibitor, organic nitrate or soluble guanylyl cyclase activators; Hemoglobin <8.0 g/dl within 30 days prior to randomization; GFR <20 ml/min/1.73 m2 within 30 days prior to randomization; Systolic blood pressure <115 mmHg seated or <90 mmHg standing just prior to test dose; Resting heart rate>110 just prior to test…	≥ 50%	Inclusion criteria	Death from any cause	Case Report Forms	Case Report Forms	78	68.2	10.3	35	35.3	6.7	22	59	11	5	23	38	60.3	5.6	Yes	LVEF > 40	Entry cirteria, Mean LVEF	253	75	627	9.7	2619	3.5	1.1	12.2	1	2	HumanOmni25Exome_8v1	Beeline v2.	0.98	0.98	0.28	TRUE	FALSE
10	hfn_iron_out	28510680	randomised controlled trial	HF RCT	2014-03-09	USA	Placebo	Oral iron polysaccharide	Age >18 years; Previous clinical diagnosis of heart failure with current NYHA Class II-IV symptoms LVEF≤0.40 within 2 years prior to consent, and ≥3 months after a major change in cardiac status (i.e. CABG or CRT); Serum ferritin between 15-100 ng/ml or serum ferritin between 100-299 ng/ml with transferrin saturation <20%; Hemoglobin 9.0-15.0 g/dL (males), 9.0-13.5 (females) at time of enrollment…	Presence of a neuromuscular, orthopedic or other non-cardiac condition that prevents the patient from exercise testing on a cycle/treadmill ergometer and/or inability to achieve an RER ≥ 1.0 on screening/baseline CPET; Severe renal dysfunction (eGFR< 20 ml/min/1.73m2) ; Severe liver disease (ALT or AST > 3x normal, alkaline phosphatase or bilirubin >2x normal); Gastrointestinal conditions known t…	≤ 40%	Inclusion criteria	Death from any cause	Case Report Forms	Case Report Forms	146	65.4	11.7	106	29.2	6	58	98	36	74	90	81	28	7.3	Yes	LVEF ≤ 40	Entry cirteria, Mean LVEF	1115	553.3	2412	27.6	34645	3.8	0.2	5.2	4	11	HumanOmni25Exome_8v1	Beeline v2.	0.98	0.98	0.28	TRUE	FALSE
10	hfn_neat	26549714	randomised controlled trial	HF RCT	2014-07-04	USA	Placebo	Isosorbide mononitrate, escalating doses	Age ≥ 50 years; Symptoms of dyspnea (NYHA class II-IV) without evidence of a non-cardiac or ischemic explanation for dyspnea; EF ≥ 50% as determined on imaging study within 12 months of enrollment with no change in clinical status suggesting potential for deterioration in systolic function; Stable medical therapy for 30 days as defined by: no addition or removal of ACE, ARB, beta-blockers, calciu…	Recent (< 3 months) hospitalization for HF; Hemoglobin < 8.0 g/dl; Glomerular filtration rate < 20 ml/min/1.73 m2 on most recent clinical laboratories SBP < 110 mmHg or > 180 mmHg at consent; Diastolic blood pressure < 40 mmHg or > 100 mmHg at consent; Resting HR > 110 bpm at consent; Previous adverse reaction to nitrates necessitating withdrawal of therapy; Chronic therapy with phosphodiesterase…	≥ 50%	Inclusion criteria	Death from any cause	Case Report Forms	Case Report Forms	72	69.6	9.4	36	35.6	8.4	25	63	10	8	18	27	59.7	7.1	Yes	LVEF > 40	Entry cirteria, Mean LVEF	219	111	618	18.7	3837	3.7	1.2	4.6	0	1	HumanOmni25Exome_8v1	Beeline v2.	0.98	0.98	0.28	TRUE	FALSE
10	hfn_relax	23478662	randomised controlled trial	HF RCT	13/10/2008	USA; Canada	Placebo	Sildenafil	Age > 18 years; Previous clinical diagnosis of HF (see Appendix 22.2) with current NYHA Class II-IV symptoms; Must have had at least one of the following within the 12 months prior to consent: a. Hospitalization for decompensated HF, b. Acute treatment for HF with intravenous loop diuretic or hemofiltration, c. Chronic treatment with a loop diuretic for control of HF symptoms + chronic diastolic …	Have a neuromuscular, orthopedic or other non-cardiac condition that prevents patient from exercise testing on a bicycle ergometer or from walking in a hallway; Non-cardiac condition limiting life expectancy to less than one year, per physician judgment; Current or anticipated future need for nitrate therapy; Valve disease (> mild aortic or mitral stenosis; > moderate aortic or mitral regurgitati…	≥ 50%	Inclusion criteria	Death from any cause	Case Report Forms	Case Report Forms	146	68.6	10.1	70	32.9	8	54	123		14	45	71	61.4	6.2	Yes	LVEF > 40	Entry cirteria, Mean LVEF	654	184	1401	15	8052	5.6	0.2	5.6	2	13	HumanOmni2.5-8v1/HumanExome-12v1	GenomeStudio version 211.1	0.98	0.98		TRUE	FALSE
10	hfn_rose	24247300	randomised controlled trial	HF RCT	2010-01-09	USA; Canada	Placebo	Low-dose dopamine or nesiritide	A diagnosis of heart failure as defined by the presence of at least 1 symptom (dyspnea, orthopnea, or edema) AND 1 sign (rales on auscultation, peripheral edema, ascites, pulmonary vascular congestion on chest radiography); Prior clinical diagnosis of heart failure Must be identified within 24 hours of hospital admission (24 hour clock begins when the admission orders are placed); Estimated GFR o…	Received IV vasoactive treatment or ultra-filtration therapy for heart failure since initial presentation; Anticipated need for IV vasoactive treatment or ultra-filtration for heart failure during this hospitalization; Systolic BP <90 mmHg; Hemoglobin (Hgb) < 9 g/dl; Renal replacement therapy; History of renal artery stenosis > 50%; Hemodynamically significant arrhythmias including ventricular ta…	Any	Inclusion criteria	Death from any cause	Case Report Forms	Case Report Forms	192	72.7	10.4	147	31	8.2	98	153		70	114	140	38.9	16.8	Yes	Excluded	No entry criteria & indeterminate mean LVEF	4216.5	2301	9118	77.4	70000	2	0.2	2	20	43	HumanOmni2.5-8v1/HumanExome-12v1	GenomeStudio version 211.1	0.98	0.98		TRUE	FALSE
11	ideal	16287954	randomised controlled trial	nested RCT	1999-01-03	Denmark; Finland; Iceland; Netherlands; Norway; Sweden	Simvastatin 20mg	Atorvastatin 80mg	Men and women ≤80 years old who had been hospitalized or had a history of a definite myocardial infarction and who qualified for statin therapy according to guidelines at the time of recruitment were eligible for study entry	Known hypersensitivity to any statin; active liver disease or hepatic dysfunction defined as a level of alanine aminotransferase or aspartate aminotransferase >2 times the upper limit of normal; women who were pregnant or breast-feeding; nephrotic syndrome; uncontrolled diabetes mellitus; uncontrolled hypothyroidism; plasma triglycerides >6.8 mmol/L (600 mg/dl); congestive heart failure (New York…	Any	Case Report Forms	Death from any cause	Adjudiated by CEC	Adjudiated by CEC	751	64.6	8.8	587	27.3	3.9	128	208		751	751	116			Yes	Excluded	No entry criteria & no mean LVEF						59.8	12	71.1	64	96	MEGA_Consortium_v2_157954_A2	Beeline v1.37	0.98	0.98	0.45	TRUE	FALSE
12	ipaad		observational cohort	HF cohort									Death from any cause			515														Yes	LVEF ≤ 40	Analysis entry criteria									124	113						FALSE	FALSE
13	magnet		observational cohort	HF cohort		USA			Patients with prevalent heart failure referred for evaluation and treatment at a heart failure specialty centre at a local institution. Prevalent heart failure was identified by a heart failure cardiologist based on clinical evaluation and cardiac imaging.				Death from any cause			1322	59	14	923			352	731	158		490	446	33	16	Yes	LVEF ≤ 40	Mean LVEF	1192			10	5000	56			341	681						FALSE	FALSE
14	paradigm_hf	25176015	randomised controlled trial	HF RCT	2009-08-12	Worldwide	Usual care	Sacubitril-valsartan, or enalapril	Outpatients ≥ 18 years of age, male or female; Patients with a diagnosis of CHF NYHA class II-IV and reduced ejection fraction: LVEF ≤ 40% at Visit 1 (any local measurement, made within the past 6 months using echocardiography, MUGA, CT scanning, MRI or ventricular angiography is acceptable, provided no subsequent measurement above 40%), BNP ≥ 150 pg/ml (NT-proBNP ≥ 600 pg/ml) at Visit 1 OR BNP ≥…	Use of other investigational drugs at the time of enrollment, or within 30 days or 5 half-lives of enrollment, whichever is longer; History of hypersensitivity or allergy to any of the study drugs, drugs of similar chemical classes, ACEIs, ARBs, or NEP inhibitors as well as known or suspected contraindications to the study drugs; Previous history of intolerance to recommended target doses of ACEI…	≤ 40%	Inclusion criteria	Death from any cause	All of the following events, which could potentially fulfill the criteria for the primary, secondary, or other endpoints will be assessed during the study, including the active run-in period, and reported to the Endpoint Adjudication Committee for adjudication or assessment: All death events, Unplanned hospitalization for HF, Non-fatal MI, Non-fatal stroke, Resuscitated sudden death (successful r…	All of the following events, which could potentially fulfill the criteria for the primary, secondary, or other endpoints will be assessed during the study, including the active run-in period, and reported to the Endpoint Adjudication Committee for adjudication or assessment: All death events, Unplanned hospitalization for HF, Non-fatal MI, Non-fatal stroke, Resuscitated sudden death (successful r…	1112	66.6	10.1	902	28.2	5.5	426	882	446	518	743	554	30.3	5.9	Yes	LVEF ≤ 40	Entry cirteria, Mean LVEF	1547	2731	902	46.9	26942	28.5	0.7	50.4	144	223	HumanOmni5Exome-4v1-2_A/HumanOmniExpressExome-8-v1-2-B		0.96	0.97	0.1	TRUE	TRUE
15	solid	25173516	randomised controlled trial	nested RCT	2009-07-12	Worldwide	Placebo	Darapladib	Male or female aged at least 18 years, inclusive, at randomization. Female subjects must be post-menopausal or using a highly effective method for avoidance of pregnancy; Hospitalization for ACS (unstable angina, non-ST segment elevation MI, or ST segment elevation MI) ≤30 days prior to randomization; The subject must be clinically stable for 24 hours prior to randomization; For subjects in whom …	Clinical or laboratory manifestations of ACS that is not believed to be thrombotic in origin or is believed to be secondary to other apparent illness; Absence of obstructive coronary artery disease (i.e., at least one stenosis [>50%] in a major vessel, major branch or bypass graft) based on angiography, if performed, between the time of presentation with ACS and randomization; Planned coronary ar…	Any		Death from any cause	Cardiovascular death is defined as death due to documented cardiovascular cause. Causes of cardiovascular deaths include but are not limited to deaths resulting from stroke, arrhythmia, sudden death (witnessed or unwitnessed), myocardial infarction, heart failure, pulmonary embolism, peripheral arterial disease, or complications of a cardiovascular procedure. Additionally, death not clearly attri…	Heart failure requiring hospitalization is defined as admission to hospital or attendance at an acute health care facility for administration of intravenous diuretic treatment, escalation of diuretic doses, and/or inotropes. Confirmation of heart failure diagnosis is required by chest imaging demonstrating pulmonary congestion or edema, OR, in patients without available chest imaging, at least on…	1865	65.1	9.71	1287	28.9	5.03	660	1604	441	818	1865	NA			Yes	Excluded	No entry criteria & no mean LVEF						30			229	273	Axiom Biobank array (Affymetrix)		0.98	0.98	1.1e-07	TRUE	TRUE
16	stability	24678955	randomised controlled trial	nested RCT	2008-01-12	Worldwide	Placebo	Darapladib	Male or female aged at least 18 years, inclusive, at screening. Female subjects must be post-menopausal or using a highly effective method for avoidance of pregnancy; Current treatment with statin therapy unless not indicated according to treatment guidelines or contraindicated in the opinion of the investigator; Chronic coronary heart disease (CHD) documented by at least one of the following: a.…	Planned coronary revascularization (PCI or CABG) or any other major surgical procedure; Current liver disease, known hepatic or biliary abnormalities (with the exception of Gilbert’s syndrome or asymptomatic gallstones) or evidence of abnormal liver function tests [total bilirubin or alkaline phosphatase >1.5 x upper limit of normal (ULN); or alanine aminotransferase (ALT) or aspartate aminotrans…	Any		Death from any cause	Cardiovascular death is defined as death due to documented cardiovascular cause. Causes of cardiovascular deaths include but are not limited to deaths resulting from stroke, arrhythmia, sudden death (witnessed or unwitnessed), myocardial infarction, heart failure, pulmonary embolism, peripheral arterial disease, or complications of a cardiovascular procedure. Additionally, death not clearly attri…	Heart failure requiring hospitalization is defined as admission to hospital or attendance at an acute health care facility for administration of intravenous diuretic treatment, escalation of diuretic doses, and/or inotropes. Confirmation of heart failure diagnosis is required by chest imaging demonstrating pulmonary congestion or edema, OR, in patients without available chest imaging, at least on…	2908	65	9.13	2310	29.89	4.91	1171	2457	993	2352	2908	481			Yes	Excluded	No entry criteria & no mean LVEF						44.4			326	316	HumanOmniExpressExome-8v1 Illumina array		0.98	0.98	6e-08	TRUE	TRUE
17	time	19176440	observational cohort	HF RCT	2003-01-01	Switzerland; Germany	Usual care	Intensive uptitration of guideline HF medication	The study was conducted at 15 centers in Switzerland and Germany and included patients aged 60 years or older with dyspnea (New York Heart Association [NYHA] class ≥II with current therapy), a history of hospitalization for heart failure within the last year, and an N-terminal BNP level of 400 pg/mL or higher (to convert to ng/L, multiply by 1.0) in patients younger than 75 years and a level of 8…	Excluded were patients with dyspnea not mainly due to heart failure, with valvular disease requiring surgery, acute coronary syndromes within the previous 10 days, angina pectoris classified as being in the Canadian Cardiovascular Society Class higher than II, revascularization within the previous month, body mass index (calculated as weight in kilograms divided by height in meters squared) highe…	Any	Inclusion criteria	Death from any cause	Adjudiated by CEC	Adjudiated by CEC	546												35	8.8	Yes	LVEF ≤ 40	Analysis entry criteria									207	418						FALSE	FALSE
18	timi_engage	24251359	randomised controlled trial	nested RCT	19/11/2008	Worldwide	Warfarin	Edoxaban	Male or female subjects with age ≥ 21 years; History of AF documented by a 12-lead electrocardiographic reading and/or continuous electrocardiogram (ECG) (e.g., Holter monitoring) consistent with AF (notation of AF as the abnormal rhythm on the local ECG report with evidence of irregularly irregular rhythm and an absence of P-waves on the ECG for diagnosis of AF) within the prior 12 months and fo…	Transient AF secondary to other reversible disorders (e.g., thyrotoxicosis, cardiac or thoracic surgery, pneumonia, severe anemia); Subjects with moderate or severe mitral stenosis, unresected atrial myxoma, or a mechanical heart valve (subjects with bioprosthetic heart valves and/or valve repair can be included); Subjects for whom the AF management plan is rhythm control with subsequent disconti…	Any	Case Report Forms	Death from any cause	Adjudiated by CEC	Case Report Forms	6971	69.6	9.3	4236			2248	6695	93	1119	3134	6971			Yes	LVEF > 40	Mean LVEF	910	1570	461	107.7	3568	33.6	0	50.6	810	1175	Infinium Multi-Ethnic Global-8	GenCall/Birdseed/ZCall	0.98	0.98	0.1	TRUE	TRUE
19	timi_pegasus	25773268	randomised controlled trial	nested RCT	2010-01-10	Worldwide	Placebo	Ticagrelor	Men and women >50 years of age. Documented history of presumed spontaneous MI (excluding known peri-procedural or definite secondary MI [eg, due to profound hypotension, hypertensive emergency, tachycardia, or profound anemia]) with their most recent MI occurring 1 to 3 years prior to randomization and have at least 1 of the following risk factors: Age ≥65 years, Diabetes mellitus requiring medic…	Planned use of ADP receptor blockers (eg, clopidogrel, ticlopidine, prasugrel), dipyridamole, or cilostazol; Planned coronary, cerebrovascular, or peripheral arterial revascularization; Concomitant oral or intravenous therapy with strong cytochrome P450 3A (CYP3A) inhibitors, CYP3A substrates with narrow therapeutic indices, or strong CYP3A inducers which cannot be stopped for the course of the s…	Any	Adjudiated by CEC	Death from any cause	Adjudiated by CEC	Adjudiated by CEC	2271	66.4	8.7	1618			892	1957	42	2271	2271	192			Yes	Excluded	No entry criteria & no mean LVEF	288	636	128	44.5	2402	33.1	0	44.9	211	251	Infinium Multi-Ethnic Global-8	GenCall/Birdseed/ZCall	0.98	0.98	0.1	TRUE	TRUE
20	timi_savor	23992601	randomised controlled trial	nested RCT	2010-01-05	Worldwide	Placebo	Saxagliptin	Age ≥40 years; Diagnosed with T2DM based on the current American Diabetes Association guidelines; HbA1c ≥6.5% (based on the last measured and documented laboratory measurement in the previous 6 months); High risk for a CV event defined as having either established CV disease and/or multiple risk factors: Established CV disease: Ischaemic heart disease, and/or, Peripheral vascular disease (eg, int…	Any conditions that, in the opinion of the Investigator, may render the patient unable to complete the study including non-CV disease (eg, active malignancy, cardiomyopathy, cirrhosis, or chronic lung disease) with a likely fatal outcome within 5 years Current or previous (within 6 months) treatment with an incretin-based therapy such as DPP4 inhibitors and or GLP-1 mimetics; Acute vascular (card…	Any	Case Report Forms	Death from any cause	Adjudiated by CEC	Case Report Forms	1150	66.1	9	754	31.1	5.6	1150	1011	30	653	926	232			Yes	Excluded	No entry criteria & no mean LVEF	287	746	122	41.8	2579	23.9	0	32.5	125	185	Infinium Multi-Ethnic Global-8	GenCall/Birdseed/ZCall	0.98	0.98	0.1	TRUE	TRUE
21	tnt	15755765	randomised controlled trial	nested RCT	2008-01-07	Worldwide	Atorvastatin 10mg	Atorvastatin 80mg	Coronary heart disease defined as one of: prior MI, angina, or prior coronary revasc.	EF< 30%; class IIIb/IV CHF; valvular disease; GI disease; contraindication to HMG Co-A reductase therapy; secondary hyperlipidemia; uncontrolled hypertension; alcohol abuse.	≥ 30%	Case Report Forms	Death from any cause	Adjudiated by CEC	Adjudiated by CEC	396	64.3	7.9	296	29.8	5.8	103	275		282	396				Yes	Excluded	Indeterminate entry criteria & no mean LVEF						33.1	0	47.6	59	80	MEGA_Consortium_1563755_B2	Beeline v1.37	0.98	0.98		TRUE	FALSE
22	uk_biobank	25826379	genomic biobank	biobank	2006-01-01	UK			HF diagnosis codes: ICD-10 I110, I130, I132, I50*; and ICD9 428*, 40201, 40211, 40291, 40401, 40403, 40411, 40413, 40491, 40493; UK Biobank self-reported illness code 1076		Any	Inclusion criteria	Death from any cause	Cardiovascular ICD10 coding: # I01 - Rheumatic fever with heart involvement rheumatic_fever_with_heart_involvement: I010 acute_rheumatic_pericarditis: I011 acute_rheumatic_endocarditis: I012 acute_rheumatic_myocarditis: I018 other_acute_rheumatic_heart_diseases: I019 # I02 - Rheumatic chorea rheumatic_chorea_without_heart_involvement: I020 # I05 - Rheumatic mitral valve diseases rheumatic_mitral_…	An admission with primary ICD code for heart failure (ICD10 codes I110, I130, I132, I50*; and ICD9 codes 428*, 40201, 40211, 40291, 40401, 40403, 40411, 40413, 40491, 40493), and/or 4254/I255 (ischaemic cardiomyopathy), 4251/I420 (dilated cardiomyopathy), or 4254/I429 (cardiomyopathy, unspecified).	17141	62.2	6.1	10696	29.9	5.8	5365	13970	4748	6479		9325			Yes	Excluded	No entry criteria & no mean LVEF						45.5	0.03	199.2	6185	3713	UK Biobank Axiom Array					FALSE	FALSE
23	val_heft	11759645	randomised controlled trial	HF RCT	1998-01-01	Worldwide	Placebo	Valsartan	Men and women 18 years old or older with a history and clinical findings of heart failure for at least three months before screening were eligible. Patients had heart failure of New York Heart Association (NYHA) class II, III, or IV and were clinically stable. To be eligible, they had to have been receiving for at least two weeks a fixed-dose drug regimen that could include ACE inhibitors, diuret…	Pregnancy; nursing mothers or women of child-bearing potential not practicing effective contraceptive techniques; postpartum cardiomyopathy; right heart failure caused by pulmonary disease; rapidly deteriorating heart failure; acute myocardial infarction, cardiac surgery, or percutaneous transluminal angioplasty within the past 3 months; prior cardiac transplant and patients listed for cardiac tr…	≤ 40%	Inclusion criteria	Death from any cause	Adjudiated by CEC	Adjudiated by CEC	1025	63.1	10.3	805			245	970			600		27.3	7	Yes	LVEF ≤ 40	Entry cirteria, Mean LVEF	811	1758	347	5	35000	25.2	0	36.6	125	216	InfiniumOmniExpressExome-8v1-3_A		0.96	0.97	0.1	TRUE	TRUE
[truncated: 11 more columns]

## Sheet: S3
exposure / outcome	study	PMID	ancestry	ncases	ncontrols	sample size
Body mass index	GIANT + GERA	https://doi: 10.1534/genetics.118.301479	European 94%	-	-	334487
Heart failure (all-cause) incidence	Lee et al.	10.1038/s41588-025-02140-2	Mixed	207346	2151210	2358556
Heart failure (all-cause) incidence	HERMES consortium	https://doi.org/10.1101/2023.10.01.23296379	European	132176	1553534	1685710
Heart failure (HFpEF) incidence (Phe_428_4)	Verma et al. 2023	https://doi.org/10.1101/2023.06.28.23291975	European	19682	419065	438747
Heart failure (HFrEF) incidence (Phe_428_3)	Verma et al. 2023	https://doi.org/10.1101/2023.06.28.23291975	European	31220	407213	438433
Heart failure progression (all-cause death)	this meta-analysis	.	European	-	-	-
Heart failure progression (CV-death & hospitalisation)	this meta-analysis	.	European	-	-	-
Heart failure progression (CV-death & transplant)	this meta-analysis	.	European	-	-	-

## Sheet: S4
rsid	chr	bp	ea	oa	eaf	beta	se	p	n	trait	nearest_gene_name	nearest_gene_dist	nearest_gene_id	nearest_protein_coding_gene_name	nearest_protein_coding_gene_dist	nearest_protein_coding_gene_id
rs79113395	1	1590521	A	G	0.266	-0.02	0.0022	2.03e-20	484680	bmi	CDK11B	48	ENSG00000248333.3	CDK11B	48	ENSG00000248333.3
rs2803316	1	1865298	A	G	0.4551	-0.0142	0.0017	1.88e-16	716462	bmi	C1orf222	0	ENSG00000142609.13	C1orf222	0	ENSG00000142609.13
rs7535528	1	2444414	A	G	0.3718	-0.0154	0.0018	1.58e-17	668295	bmi	PANK4	0	ENSG00000157881.9	PANK4	0	ENSG00000157881.9
rs6577584	1	6715390	G	T	0.3411	0.0118	0.0018	3.37e-11	718636	bmi	DNAJC11	0	ENSG00000007923.11	DNAJC11	0	ENSG00000007923.11
rs1891215	1	7727854	C	T	0.4603	0.0111	0.0017	7.37e-11	718661	bmi	CAMTA1	0	ENSG00000171735.14	CAMTA1	0	ENSG00000171735.14
rs10864361	1	8726721	T	C	0.3532	-0.01	0.0017	1.3e-09	806742	bmi	RERE	0	ENSG00000142599.13	RERE	0	ENSG00000142599.13
rs544722	1	10743042	T	C	0.4545	0.0113	0.0019	2.76e-09	484680	bmi	CASZ1	0	ENSG00000130940.10	CASZ1	0	ENSG00000130940.10
rs10779751	1	11284336	A	G	0.2787	0.0131	0.0018	2.66e-13	806531	bmi	MTOR	0	ENSG00000198793.8	MTOR	0	ENSG00000198793.8
rs1318408	1	11925781	G	A	0.1155	0.0138	0.0025	4.62e-08	806511	bmi	NPPB	6793	ENSG00000120937.8	NPPB	6793	ENSG00000120937.8
rs3766160	1	15808872	A	G	0.2272	-0.0107	0.0018	4.63e-09	806782	bmi	CELA2B	0	ENSG00000215704.5	CELA2B	0	ENSG00000215704.5
rs78886584	1	16859325	G	A	0.4982	0.0106	0.0019	3.44e-08	484680	bmi	U1	1056	ENSG00000233421.3	AL355149.2	6236	ENSG00000268674.1
rs761423	1	17301672	C	T	0.4588	-0.0105	0.0017	6.51e-10	718637	bmi	MFAP2	0	ENSG00000117122.9	MFAP2	0	ENSG00000117122.9
rs61740466	1	19934900	A	G	0.2346	-0.0142	0.0022	2.24e-10	484680	bmi	RPS14P3	0	ENSG00000226396.1	MINOS1	0	ENSG00000173436.9
rs4655141	1	23312025	C	T	0.1638	0.0173	0.0022	6.2e-15	718666	bmi	LACTBL1	20194	ENSG00000215906.4	LACTBL1	20194	ENSG00000215906.4
rs3818788	1	32158374	T	C	0.3469	-0.012	0.0018	3.53e-11	661355	bmi	COL16A1	0	ENSG00000084636.13	COL16A1	0	ENSG00000084636.13
rs12022461	1	33232525	A	G	0.1674	-0.0167	0.0022	9.78e-14	718684	bmi	KIAA1522	0	ENSG00000162522.6	KIAA1522	0	ENSG00000162522.6
rs7512146	1	34283008	G	T	0.4728	0.0097	0.0017	1.29e-08	716980	bmi	CSMD2	0	ENSG00000121904.13	CSMD2	0	ENSG00000121904.13
rs12031634	1	34584393	A	G	0.2905	-0.0122	0.0021	5.26e-09	484680	bmi	CSMD2	0	ENSG00000121904.13	CSMD2	0	ENSG00000121904.13
rs11577094	1	38026600	T	C	0.0791	0.0186	0.003	3.28e-10	791496	bmi	DNALI1	0	ENSG00000163879.9	DNALI1	0	ENSG00000163879.9
rs112566467	1	39562627	T	C	0.2071	0.0184	0.0024	5.86e-15	484680	bmi	MACF1	0	ENSG00000127603.19	MACF1	0	ENSG00000127603.19
rs7523668	1	42408159	G	A	0.5557	0.0105	0.0017	7.24e-10	718687	bmi	HIVEP3	0	ENSG00000127124.9	HIVEP3	0	ENSG00000127124.9
rs1707322	1	46505147	A	G	0.3155	-0.0136	0.0018	1.59e-14	806793	bmi	PIK3R3	665	ENSG00000117461.10	PIK3R3	665	ENSG00000117461.10
rs2984618	1	47690438	T	G	0.4408	0.0165	0.0016	3.8e-24	806433	bmi	TAL1	0	ENSG00000162367.7	TAL1	0	ENSG00000162367.7
rs657452	1	49589847	A	G	0.4042	0.0188	0.0016	3.17e-30	798331	bmi	RP11-141A19.1	0	ENSG00000229846.1	AGBL4	0	ENSG00000186094.12
rs630602	1	54728864	G	C	0.3927	-0.0126	0.0018	1.06e-12	716881	bmi	SSBP3	0	ENSG00000157216.11	SSBP3	0	ENSG00000157216.11
rs17114036	1	56962821	G	A	0.0967	0.0158	0.0028	1.37e-08	805725	bmi	PPAP2B	0	ENSG00000162407.8	PPAP2B	0	ENSG00000162407.8
rs17425707	1	57874879	C	T	0.1	0.0173	0.0028	6.16e-10	714959	bmi	DAB1	0	ENSG00000173406.11	DAB1	0	ENSG00000173406.11
rs12140153	1	62579891	T	G	0.0911	-0.0353	0.0034	1.44e-25	484680	bmi	INADL	0	ENSG00000132849.14	INADL	0	ENSG00000132849.14
rs11208660	1	65983626	T	C	0.0735	0.0196	0.0029	1.27e-11	806568	bmi	LEPR	0	ENSG00000116678.14	LEPR	0	ENSG00000116678.14
rs2503185	1	66461401	G	A	0.4903	-0.013	0.0017	1.33e-14	717297	bmi	PDE4B	0	ENSG00000184588.13	PDE4B	0	ENSG00000184588.13
rs3101336	1	72751185	T	C	0.3825	-0.0254	0.0016	4.8e-54	801552	bmi	NEGR1	2768	ENSG00000172260.9	NEGR1	2768	ENSG00000172260.9
rs9424982	1	72767058	G	A	0.4714	-0.0142	0.0023	7.92e-10	484680	bmi	RPL31P12	97	ENSG00000227207.2	NEGR1	18641	ENSG00000172260.9
rs12566985	1	75002193	G	A	0.4434	0.0194	0.0016	2.8e-33	803962	bmi	TNNI3K	0	ENSG00000116783.10	TNNI3K	0	ENSG00000116783.10
rs34517439	1	78450517	A	C	0.1168	0.0391	0.003	3.4e-39	484680	bmi	GIPC2	0	ENSG00000137960.5	GIPC2	0	ENSG00000137960.5
rs6696828	1	80812020	C	G	0.2976	0.012	0.0018	6.42e-11	718664	bmi	AL606519.1	16847	ENSG00000266033.1	LPHN2	959825	ENSG00000117114.15
rs284227	1	82379446	C	T	0.2725	0.0147	0.0019	6.08e-15	806764	bmi	LPHN2	0	ENSG00000117114.15	LPHN2	0	ENSG00000117114.15
rs2166171	1	91208451	C	T	0.3759	0.0103	0.0018	5.49e-09	710568	bmi	BARHL2	25657	ENSG00000143032.7	BARHL2	25657	ENSG00000143032.7
rs4970712	1	92993547	A	C	0.1939	0.014	0.002	2.75e-12	806729	bmi	EVI5	0	ENSG00000067208.10	EVI5	0	ENSG00000067208.10
rs7354911	1	96309485	G	C	0.2376	-0.0133	0.002	1.24e-11	718679	bmi	AC092812.1	42611	ENSG00000221798.1	RP11-147C23.1	93972	ENSG00000237435.4
rs11165643	1	96924097	C	T	0.4204	-0.0185	0.0016	4.49e-30	805410	bmi	EEF1A1P11	10223	ENSG00000228502.1	PTBP2	263124	ENSG00000117569.14
rs12072739	1	98315893	G	A	0.2238	0.0169	0.0023	1.5e-13	484680	bmi	DPYD	0	ENSG00000188641.8	DPYD	0	ENSG00000188641.8
rs1730859	1	107617707	G	A	0.349	0.012	0.0017	2.96e-12	806755	bmi	PRMT6	15791	ENSG00000198890.6	PRMT6	15791	ENSG00000198890.6
rs12035149	1	107885018	G	C	0.218	0.0134	0.0021	7.42e-11	718693	bmi	NTNG1	0	ENSG00000162631.14	NTNG1	0	ENSG00000162631.14
rs17024393	1	110154688	C	T	0.0311	0.0644	0.0049	7.11e-39	782554	bmi	GNAT2	0	ENSG00000134183.7	GNAT2	0	ENSG00000134183.7
rs1546924	1	112273485	T	C	0.4997	0.0139	0.0016	2.34e-17	794849	bmi	FAM212B	0	ENSG00000197852.8	FAM212B	0	ENSG00000197852.8
rs3128365	1	112841203	A	G	0.3157	0.0101	0.0018	3.95e-08	718377	bmi	RP5-965F6.2	0	ENSG00000231246.1	CTTNBP2NL	97600	ENSG00000143079.10
rs6663115	1	115272254	G	A	0.338	0.0105	0.0018	2.48e-09	718522	bmi	CSDE1	0	ENSG00000009307.11	CSDE1	0	ENSG00000009307.11
rs10923724	1	119546842	C	T	0.4438	0.0126	0.0016	1.14e-14	806787	bmi	RP4-712E4.2	2814	ENSG00000239216.1	TBX15	14663	ENSG00000092607.9
rs74887628	1	147032779	A	G	0.0339	0.0305	0.0054	1.76e-08	484680	bmi	BCL9	0	ENSG00000116128.5	BCL9	0	ENSG00000116128.5
rs6587552	1	151018861	A	G	0.241	0.0157	0.002	2.17e-15	718276	bmi	BNIPL	0	ENSG00000163141.14	BNIPL	0	ENSG00000163141.14
rs61813324	1	156049877	T	C	0.1312	0.0289	0.0028	3.2e-24	484680	bmi	MEX3A	0	ENSG00000254726.2	MEX3A	0	ENSG00000254726.2
rs11264483	1	156406381	G	C	0.4101	-0.0138	0.0018	3.51e-15	696134	bmi	C1orf61	5888	ENSG00000125462.12	C1orf61	5888	ENSG00000125462.12
rs10733051	1	167280354	G	A	0.488	-0.0093	0.0016	6.96e-09	794799	bmi	POU2F1	0	ENSG00000143190.17	POU2F1	0	ENSG00000143190.17
rs34720381	1	171455322	T	C	0.0889	0.0229	0.0033	7.89e-12	484680	bmi	PRRC2C	0	ENSG00000117523.11	PRRC2C	0	ENSG00000117523.11
rs61828641	1	174321997	A	G	0.1092	0.0223	0.003	2.49e-13	484680	bmi	RABGAP1L	0	ENSG00000152061.17	RABGAP1L	0	ENSG00000152061.17
rs189194497	1	174347661	C	T	0.0138	-0.0665	0.0101	4.82e-11	484680	bmi	RABGAP1L	0	ENSG00000152061.17	RABGAP1L	0	ENSG00000152061.17
rs10913118	1	175954755	C	A	0.3155	0.0097	0.0017	1.78e-08	806767	bmi	RFWD2	0	ENSG00000143207.15	RFWD2	0	ENSG00000143207.15
rs10489219	1	177326069	A	G	0.1004	0.0148	0.0027	3.01e-08	806707	bmi	RP1-35C21.1	0	ENSG00000224968.1	BRINP2	74511	ENSG00000198797.6
rs543874	1	177889480	G	A	0.2214	0.0479	0.002	3.06e-125	806688	bmi	SEC16B	3611	ENSG00000120341.14	SEC16B	3611	ENSG00000120341.14
rs10797987	1	184651822	C	T	0.4884	0.0117	0.0019	7.69e-10	484680	bmi	SNORD112	4681	ENSG00000252790.1	EDEM3	7543	ENSG00000116406.14
rs10920678	1	190239907	A	G	0.425	0.0149	0.0016	7.15e-20	805921	bmi	RP11-547I7.1	0	ENSG00000225811.1	BRINP3	0	ENSG00000162670.8
rs2400414	1	194965200	T	C	0.3461	-0.0126	0.0018	5.52e-13	718698	bmi	AL357932.1	130611	ENSG00000265108.1	KCNT2	1229709	ENSG00000162687.12
rs1009188	1	197257090	C	T	0.2863	-0.0124	0.0019	7.15e-11	718619	bmi	CRB1	0	ENSG00000134376.10	CRB1	0	ENSG00000134376.10
rs2488397	1	197701279	C	G	0.2129	0.0116	0.0021	1.75e-08	718605	bmi	DENND1B	0	ENSG00000213047.7	DENND1B	0	ENSG00000213047.7
rs2820295	1	201800868	A	G	0.3266	0.0235	0.0018	5.56e-39	718545	bmi	IPO9	0	ENSG00000198700.5	IPO9	0	ENSG00000198700.5
rs16849710	1	202106797	A	G	0.4674	0.0109	0.0017	2.99e-10	703732	bmi	ARL8A	0	ENSG00000143862.3	ARL8A	0	ENSG00000143862.3
rs4971212	1	203491392	G	T	0.2107	0.0149	0.0023	1.19e-10	484680	bmi	OPTC	13400	ENSG00000188770.5	OPTC	13400	ENSG00000188770.5
rs823075	1	205774897	T	C	0.4198	-0.0096	0.0017	2.4e-08	718559	bmi	SLC41A1	0	ENSG00000133065.6	SLC41A1	0	ENSG00000133065.6
rs11576725	1	208706936	A	G	0.2998	-0.0106	0.0019	2.81e-08	716831	bmi	RP11-565N2.1	73509	ENSG00000261453.1	PLXNA2	289271	ENSG00000076356.6
rs17014375	1	209543560	G	T	0.1309	0.0165	0.0025	4.03e-11	718328	bmi	RP11-372M18.2	0	ENSG00000231648.1	CAMK1G	213502	ENSG00000008118.5
rs6661316	1	210095527	C	T	0.4107	-0.012	0.0016	1.72e-13	806610	bmi	SYT14	16011	ENSG00000143469.12	SYT14	16011	ENSG00000143469.12
rs11118308	1	219633869	G	A	0.4463	-0.0098	0.0016	1.55e-09	806492	bmi	RP11-95P13.1	17885	ENSG00000230024.1	SLC30A10	224900	ENSG00000196660.6
rs10915840	1	225668524	A	G	0.2786	-0.0108	0.0019	1.87e-08	718369	bmi	ENAH	6013	ENSG00000154380.12	ENAH	6013	ENSG00000154380.12
rs4653942	1	228505204	A	G	0.2074	-0.0113	0.002	2.25e-08	806528	bmi	OBSCN	0	ENSG00000154358.15	OBSCN	0	ENSG00000154358.15
rs10864728	1	230304914	A	G	0.3978	0.011	0.0019	1.2e-08	484680	bmi	GALNT2	0	ENSG00000143641.8	GALNT2	0	ENSG00000143641.8
rs1874129	1	235700023	G	T	0.1314	0.0137	0.0025	3.41e-08	706621	bmi	MTND6P14	797	ENSG00000235638.1	GNG4	10964	ENSG00000168243.6
rs12042959	1	243533273	G	A	0.1363	-0.0153	0.0024	2.68e-10	718663	bmi	SDCCAG8	0	ENSG00000054282.11	SDCCAG8	0	ENSG00000054282.11
rs946824	1	243684019	T	C	0.1355	0.0197	0.0025	4.82e-15	717750	bmi	AKT3	0	ENSG00000117020.12	AKT3	0	ENSG00000117020.12
rs6548220	2	225951	A	G	0.3157	0.0128	0.0018	2.31e-12	718678	bmi	SH3YL1	0	ENSG00000035115.17	SH3YL1	0	ENSG00000035115.17
rs77165542	2	430975	T	C	0.0341	-0.0939	0.0053	1.51e-70	484680	bmi	AC105393.2	8672	ENSG00000226277.1	FAM150B	142124	ENSG00000189292.11
rs13021737	2	632348	A	G	0.1567	-0.0578	0.0021	2.89e-161	802967	bmi	TMEM18	34987	ENSG00000151353.10	TMEM18	34987	ENSG00000151353.10
rs5021156	2	5830538	C	G	0.1791	0.0145	0.0025	3.18e-09	484680	bmi	AC108025.2	0	ENSG00000230090.1	SOX11	2261	ENSG00000176887.5
rs10929925	2	6155557	A	C	0.4105	-0.0142	0.0016	3.05e-18	801209	bmi	AC073479.1	14150	ENSG00000232044.4	FLJ30594	41183	ENSG00000272268.1
rs11902450	2	12845368	T	C	0.1052	0.0167	0.0027	1.06e-09	718624	bmi	RP11-333O1.1	10173	ENSG00000261117.1	TRIB2	11647	ENSG00000071575.7
rs10182181	2	25150296	G	A	0.4948	0.0327	0.0016	2.45e-91	806439	bmi	ADCY3	7588	ENSG00000138031.10	ADCY3	7588	ENSG00000138031.10
rs12468863	2	26940294	C	T	0.488	0.0148	0.0016	6.63e-20	806266	bmi	KCNK3	0	ENSG00000171303.5	KCNK3	0	ENSG00000171303.5
rs2141371	2	27860258	G	A	0.2978	0.0109	0.0018	1.18e-09	796154	bmi	GPN1	0	ENSG00000198522.9	GPN1	0	ENSG00000198522.9
rs4372836	2	28973883	T	C	0.3259	0.0125	0.0017	7.33e-13	806681	bmi	PPP1CB	623	ENSG00000213639.5	PPP1CB	623	ENSG00000213639.5
rs17327461	2	35512183	T	C	0.4462	0.0122	0.0016	7.65e-14	806655	bmi	AC013442.1	67513	ENSG00000196085.5	CRIM1	1070886	ENSG00000150938.5
rs3770799	2	36788616	G	A	0.3633	0.0114	0.0018	1.21e-10	718290	bmi	FEZ2	0	ENSG00000171055.10	FEZ2	0	ENSG00000171055.10
rs6713781	2	40291940	C	G	0.3987	-0.0126	0.0017	2.94e-13	718231	bmi	SLC8A1-AS1	0	ENSG00000227028.2	SLC8A1	32470	ENSG00000183023.14
rs10169594	2	41637688	C	T	0.3525	0.012	0.0018	1.34e-11	718035	bmi	AC010739.1	185838	ENSG00000221372.1	C2orf91	524820	ENSG00000205086.5
rs7580766	2	42939351	A	G	0.4145	-0.0094	0.0017	2.98e-08	718322	bmi	MTA3	0	ENSG00000057935.9	MTA3	0	ENSG00000057935.9
rs698838	2	44738763	C	T	0.3804	-0.0127	0.0018	8.75e-13	701259	bmi	CAMKMT	0	ENSG00000143919.10	CAMKMT	0	ENSG00000143919.10
rs35722922	2	47002226	G	A	0.3753	-0.0158	0.002	8.12e-16	484680	bmi	RP11-333I13.1	2696	ENSG00000260977.1	SOCS5	11958	ENSG00000171150.7
rs7561278	2	48954905	C	T	0.2332	-0.0169	0.0021	4.89e-16	717019	bmi	LHCGR	0	ENSG00000138039.10	LHCGR	0	ENSG00000138039.10
rs930295	2	50233352	A	C	0.1548	0.0208	0.0023	2.03e-19	716913	bmi	NRXN1	0	ENSG00000179915.16	NRXN1	0	ENSG00000179915.16
rs12615199	2	51825253	T	A	0.1843	-0.012	0.0021	2.1e-08	718669	bmi	AC007682.1	0	ENSG00000231918.1	NRXN1	565579	ENSG00000179915.16
rs59428052	2	53861389	G	A	0.1507	-0.0176	0.0028	1.99e-10	484680	bmi	GPR75-ASB3	0	ENSG00000115239.17	GPR75-ASB3	0	ENSG00000115239.17
rs7601895	2	55281901	G	C	0.3101	-0.0152	0.0018	1.89e-16	715262	bmi	RTN4	0	ENSG00000115310.13	RTN4	0	ENSG00000115310.13
rs13432055	2	56603985	C	T	0.288	0.0117	0.0018	5.72e-11	805940	bmi	CCDC85A	0	ENSG00000055813.5	CCDC85A	0	ENSG00000055813.5
rs17189185	2	57364860	A	C	0.3792	0.0097	0.0018	3.23e-08	718663	bmi	RP11-443I9.1	88389	ENSG00000271115.1	CCDC85A	751552	ENSG00000055813.5
rs4671328	2	58935282	T	G	0.4496	0.0214	0.0017	3.42e-36	718386	bmi	AC007092.1	0	ENSG00000233723.3	FANCL	466775	ENSG00000115392.7
rs6545714	2	59307725	G	A	0.3888	0.0194	0.0016	4.01e-32	806783	bmi	AC007092.1	16824	ENSG00000233723.3	FANCL	839218	ENSG00000115392.7
rs35149938	2	60166378	G	A	0.3759	-0.0124	0.002	3e-10	484680	bmi	RP11-444A22.1	0	ENSG00000271955.1	BCL11A	511924	ENSG00000119866.16
rs1861151	2	60284614	T	C	0.224	0.0149	0.0021	4.36e-13	706936	bmi	RP11-444A22.1	0	ENSG00000271955.1	BCL11A	393688	ENSG00000119866.16
rs13417156	2	62848319	C	T	0.4245	0.0135	0.0017	6.9e-16	767912	bmi	AC092155.4	0	ENSG00000226622.1	EHBP1	52667	ENSG00000115504.10
rs2861685	2	67837553	C	T	0.4136	-0.0165	0.0019	7.82e-18	484680	bmi	AC010987.5	0	ENSG00000235495.1	ETAA1	199876	ENSG00000143971.7
rs4581940	2	69655790	C	T	0.4143	-0.0101	0.0017	3.43e-09	718608	bmi	NFU1	0	ENSG00000169599.8	NFU1	0	ENSG00000169599.8
rs934515	2	79482643	A	G	0.1175	0.0181	0.0026	6.64e-12	718664	bmi	CTNNA2	0	ENSG00000066032.14	CTNNA2	0	ENSG00000066032.14
rs11681570	2	81851452	T	G	0.3314	0.0115	0.0018	1.54e-10	718453	bmi	AC013262.1	42149	ENSG00000233444.1	CTNNA2	975547	ENSG00000066032.14
rs12714199	2	86812549	C	T	0.3854	0.0141	0.0017	3.22e-16	718671	bmi	AC015971.2	0	ENSG00000228363.2	RNF103-CHMP3	0	ENSG00000249884.4
rs6707827	2	100123030	A	G	0.3115	-0.0105	0.0019	2.12e-08	718564	bmi	AC018690.1	13535	ENSG00000222274.1	REV1	16533	ENSG00000135945.5
rs4303732	2	100830040	C	T	0.3863	-0.0169	0.0017	1.26e-22	718627	bmi	AC104782.3	0	ENSG00000232084.1	LONRF2	59713	ENSG00000170500.8
rs264941	2	104297420	A	C	0.4679	-0.0124	0.0017	1.84e-13	718689	bmi	AC018880.2	57132	ENSG00000231723.1	TMEM182	837068	ENSG00000170417.10
rs10197031	2	105454590	C	T	0.2738	0.0161	0.0019	5.05e-18	718456	bmi	AC018730.1	0	ENSG00000233639.1	POU3F3	17379	ENSG00000198914.2
rs4851057	2	105939237	T	C	0.1265	0.0163	0.0026	2.94e-10	710514	bmi	TGFBRAP1	0	ENSG00000135966.8	TGFBRAP1	0	ENSG00000135966.8
rs4676084	2	110010962	A	G	0.4031	0.0107	0.0017	4.13e-10	717795	bmi	SH3RF3	0	ENSG00000172985.8	SH3RF3	0	ENSG00000172985.8
rs3816331	2	113949736	A	G	0.4846	-0.0107	0.0018	2.71e-09	705191	bmi	PSD4	0	ENSG00000125637.11	PSD4	0	ENSG00000125637.11
rs116819500	2	126533814	T	G	0.008	0.0573	0.0101	1.5e-08	484680	bmi	AC097499.1	10395	ENSG00000235491.1	CNTNAP5	860950	ENSG00000155052.14
rs13033310	2	133523605	A	G	0.2519	0.0146	0.0022	3.4e-11	484680	bmi	NCKAP5	0	ENSG00000176771.11	NCKAP5	0	ENSG00000176771.11
rs4988235	2	136608646	G	A	0.2794	-0.0124	0.0017	7.09e-13	796039	bmi	MCM6	0	ENSG00000076003.4	MCM6	0	ENSG00000076003.4
rs13396415	2	142831758	C	A	0.1605	0.0149	0.0023	4.86e-11	718535	bmi	LRP1B	0	ENSG00000168702.12	LRP1B	0	ENSG00000168702.12
rs6710871	2	143960593	A	G	0.1422	0.0193	0.0024	3.07e-16	752446	bmi	ARHGAP15	0	ENSG00000075884.8	ARHGAP15	0	ENSG00000075884.8
rs7560871	2	145616899	A	G	0.0712	0.0219	0.0034	6.12e-11	718536	bmi	TEX41	0	ENSG00000226674.4	ZEB2	334752	ENSG00000169554.12
rs114964326	2	146015229	A	G	0.0278	-0.0336	0.0058	7.89e-09	484680	bmi	AC064865.1	36616	ENSG00000235435.1	ZEB2	733082	ENSG00000169554.12
rs1451077	2	147901207	G	A	0.4224	0.0169	0.0019	1.43e-18	484680	bmi	snoU13	180332	ENSG00000238860.1	ACVR2A	700879	ENSG00000121989.10
rs2119753	2	151224579	G	A	0.3771	-0.01	0.0017	1e-08	718468	bmi	AC016682.1	66985	ENSG00000230645.1	RND3	100130	ENSG00000115963.9
rs62176993	2	157606799	A	G	0.3996	0.0119	0.0019	8.63e-10	484680	bmi	RPLP0P7	27419	ENSG00000238069.1	GPD2	136552	ENSG00000115159.11
rs2111877	2	159388014	T	C	0.1419	-0.0135	0.0024	1.83e-08	718294	bmi	PKP4	0	ENSG00000144283.17	PKP4	0	ENSG00000144283.17
rs12692596	2	161265910	T	C	0.3618	0.012	0.0017	1.03e-12	806739	bmi	RBMS1	0	ENSG00000153250.13	RBMS1	0	ENSG00000153250.13
rs1227932	2	162716881	C	A	0.4077	-0.0097	0.0018	4.04e-08	664248	bmi	SLC4A10	0	ENSG00000144290.12	SLC4A10	0	ENSG00000144290.12
rs10192119	2	164581241	G	T	0.1804	0.0151	0.0021	1.57e-12	806562	bmi	FIGN	0	ENSG00000182263.9	FIGN	0	ENSG00000182263.9
rs355909	2	165644545	C	T	0.4557	0.0108	0.0016	3.07e-11	806541	bmi	COBLL1	0	ENSG00000082438.11	COBLL1	0	ENSG00000082438.11
rs61051952	2	166148324	G	A	0.2451	-0.0151	0.0022	6.81e-12	484680	bmi	SCN2A	0	ENSG00000136531.9	SCN2A	0	ENSG00000136531.9
rs10930502	2	172890588	G	A	0.306	-0.0128	0.0018	2.74e-13	806321	bmi	METAP1D	0	ENSG00000172878.9	METAP1D	0	ENSG00000172878.9
rs2044469	2	174961488	G	A	0.3381	0.0133	0.0018	1.19e-13	718581	bmi	OLA1	0	ENSG00000138430.11	OLA1	0	ENSG00000138430.11
rs7588437	2	181575281	A	G	0.3664	-0.0165	0.0017	2.32e-22	806379	bmi	AC009478.1	18100	ENSG00000225258.1	UBE2E3	256694	ENSG00000170035.11
rs114049355	2	183075689	T	C	0.0568	-0.0253	0.0043	3.47e-09	484680	bmi	PDE1A	0	ENSG00000115252.14	PDE1A	0	ENSG00000115252.14
rs2029085	2	187207393	A	G	0.1068	-0.0154	0.0027	1.48e-08	718590	bmi	RP11-410E4.1	11906	ENSG00000259915.1	ZC3H15	143490	ENSG00000065548.13
rs13001304	2	192949003	C	T	0.3006	-0.0108	0.0019	7.98e-09	716056	bmi	TMEFF2	0	ENSG00000144339.7	TMEFF2	0	ENSG00000144339.7
rs7570446	2	193801010	C	A	0.4603	-0.0111	0.0019	4.74e-09	484680	bmi	PCGEM1	159385	ENSG00000227418.2	TMEFF2	740575	ENSG00000144339.7
rs6733834	2	198518709	G	C	0.1923	-0.015	0.0021	1.54e-12	718681	bmi	RFTN2	0	ENSG00000162944.6	RFTN2	0	ENSG00000162944.6
rs72934680	2	202893965	G	A	0.2177	0.0129	0.0023	2.82e-08	484680	bmi	RP11-107N15.1	3528	ENSG00000273209.1	FZD7	5345	ENSG00000155760.1
rs10497870	2	203970283	G	A	0.3908	-0.0121	0.0016	1.97e-13	806733	bmi	NBEAL1	0	ENSG00000144426.14	NBEAL1	0	ENSG00000144426.14
rs4482463	2	205375909	C	A	0.083	0.031	0.0031	4.85e-23	663850	bmi	AC016903.2	3514	ENSG00000237843.1	PARD3B	34607	ENSG00000116117.13
rs13000757	2	207145906	G	T	0.4862	-0.0114	0.0017	2.2e-11	717780	bmi	ZDBF2	0	ENSG00000204186.3	ZDBF2	0	ENSG00000204186.3
rs11692326	2	208263279	T	C	0.2302	0.0147	0.0019	1.69e-14	801583	bmi	AC007879.5	0	ENSG00000223725.2	CREB1	131182	ENSG00000118260.10
rs715	2	211543055	C	T	0.3047	0.0157	0.0019	1.34e-16	660054	bmi	CPS1	0	ENSG00000021826.10	CPS1	0	ENSG00000021826.10
rs16825005	2	212304565	A	G	0.2937	0.0124	0.0018	3.51e-12	806435	bmi	ERBB4	0	ENSG00000178568.9	ERBB4	0	ENSG00000178568.9
rs7599312	2	213413231	A	G	0.2737	-0.0182	0.0018	1.52e-23	806704	bmi	ERBB4	9666	ENSG00000178568.9	ERBB4	9666	ENSG00000178568.9
rs4480977	2	215405343	G	T	0.4897	-0.009	0.0016	2.51e-08	806152	bmi	VWC2L	0	ENSG00000174453.5	VWC2L	0	ENSG00000174453.5
rs7607369	2	219279097	A	G	0.4076	0.0121	0.0016	8.2e-14	801568	bmi	VIL1	4718	ENSG00000127831.6	VIL1	4718	ENSG00000127831.6
rs6725931	2	220205146	C	T	0.1517	-0.0187	0.0024	2.3e-15	718689	bmi	RESP18	7247	ENSG00000182698.7	RESP18	7247	ENSG00000182698.7
rs4973618	2	229002620	G	A	0.3377	0.0148	0.0018	1.25e-16	706944	bmi	SPHKAP	0	ENSG00000153820.8	SPHKAP	0	ENSG00000153820.8
rs6720868	2	230663576	T	C	0.3083	0.0154	0.0018	1.82e-17	718504	bmi	TRIP12	0	ENSG00000153827.9	TRIP12	0	ENSG00000153827.9
rs7590444	2	232721071	T	C	0.2239	0.0111	0.002	2.15e-08	718511	bmi	MIR1471	35881	ENSG00000222246.1	COPS7B	47108	ENSG00000144524.13
rs987071	2	236786086	C	T	0.2338	0.0126	0.002	7.91e-10	717268	bmi	AGAP1	0	ENSG00000157985.13	AGAP1	0	ENSG00000157985.13
rs7565059	2	236926347	A	G	0.3831	0.0092	0.0016	1.68e-08	806647	bmi	AGAP1	0	ENSG00000157985.13	AGAP1	0	ENSG00000157985.13
rs1316369	2	241351756	G	A	0.3393	-0.0104	0.0018	7.39e-09	718656	bmi	GPC1	23332	ENSG00000063660.4	GPC1	23332	ENSG00000063660.4
rs1554194	3	8138041	G	C	0.4954	-0.0105	0.0017	9.05e-10	715847	bmi	AC018832.1	0	ENSG00000228351.1	GRM7	354826	ENSG00000196277.11
rs59302296	3	9507314	A	T	0.0991	0.0217	0.0032	9.12e-12	484680	bmi	SETD5	0	ENSG00000168137.11	SETD5	0	ENSG00000168137.11
rs400301	3	10057466	A	G	0.0963	0.0187	0.0032	7.1e-09	484680	bmi	CIDECP	0	ENSG00000186162.6	EMC3	4666	ENSG00000125037.8
rs17609108	3	11626464	C	T	0.1481	0.0152	0.0024	4.14e-10	718635	bmi	VGLL4	0	ENSG00000144560.9	VGLL4	0	ENSG00000144560.9
rs10510419	3	12426936	T	G	0.1467	-0.0168	0.0023	2.23e-13	800535	bmi	PPARG	0	ENSG00000132170.15	PPARG	0	ENSG00000132170.15
rs765248	3	13001931	A	G	0.4372	-0.0113	0.0017	4.55e-11	717434	bmi	IQSEC1	0	ENSG00000144711.9	IQSEC1	0	ENSG00000144711.9
rs1048637	3	13358171	G	T	0.4526	0.0094	0.0017	2.94e-08	718169	bmi	NUP210	0	ENSG00000132182.7	NUP210	0	ENSG00000132182.7
rs2255248	3	15754849	C	T	0.4212	0.0102	0.0016	5.02e-10	803930	bmi	ANKRD28	0	ENSG00000206560.6	ANKRD28	0	ENSG00000206560.6
rs4619804	3	18674644	A	C	0.2723	-0.0114	0.0019	2.57e-09	718428	bmi	AC144521.1	0	ENSG00000228956.4	SATB1	187564	ENSG00000182568.12
rs4858193	3	20441050	C	T	0.2801	-0.0133	0.0019	2.44e-12	718071	bmi	RP11-669C19.1	8996	ENSG00000261734.1	SGOL1	213266	ENSG00000129810.10
rs6804842	3	25106437	A	G	0.4301	-0.0141	0.0016	7.57e-18	806143	bmi	AC133680.1	0	ENSG00000237838.1	RARB	109386	ENSG00000077092.14
rs11721181	3	34725482	C	T	0.3961	-0.0098	0.0017	1.32e-08	706889	bmi	AC018359.1	121113	ENSG00000226320.1	PDCD6IP	814288	ENSG00000170248.9
rs13062093	3	35667057	G	T	0.3681	0.0122	0.0017	2.78e-12	718696	bmi	ARPP21	13380	ENSG00000172995.12	ARPP21	13380	ENSG00000172995.12
rs7374289	3	38633071	T	C	0.4015	0.0092	0.0016	2.29e-08	806622	bmi	SCN5A	0	ENSG00000183873.11	SCN5A	0	ENSG00000183873.11
rs10460960	3	42308735	G	A	0.1093	-0.0216	0.0025	5.92e-18	805284	bmi	CCK	1036	ENSG00000187094.7	CCK	1036	ENSG00000187094.7
rs1348252	3	42418752	C	T	0.2397	0.0152	0.0022	1.15e-11	484680	bmi	LYZL4	19818	ENSG00000157093.4	LYZL4	19818	ENSG00000157093.4
rs4017425	3	44028764	T	C	0.4676	-0.0118	0.0017	2.91e-12	718438	bmi	RP4-555D20.3	9624	ENSG00000271192.1	ABHD5	252901	ENSG00000011198.3
rs4682718	3	44226332	G	A	0.1828	0.0143	0.0022	8.1e-11	713680	bmi	TOPAZ1	57046	ENSG00000173769.4	TOPAZ1	57046	ENSG00000173769.4
rs55676934	3	45222958	G	A	0.328	0.014	0.002	5.19e-12	484680	bmi	RPS24P8	21291	ENSG00000224094.1	CDCP1	35044	ENSG00000163814.3
rs11713193	3	49924424	G	A	0.4844	-0.0246	0.0017	3.02e-48	718286	bmi	MST1R	11	ENSG00000164078.8	MST1R	11	ENSG00000164078.8
rs3774364	3	52863605	A	G	0.3752	0.0164	0.002	6.25e-17	484680	bmi	RP5-966M1.6	0	ENSG00000243696.4	RP5-966M1.6	0	ENSG00000243696.4
rs2612012	3	53745625	C	A	0.2629	-0.0146	0.002	1.11e-13	718452	bmi	CACNA1D	0	ENSG00000157388.9	CACNA1D	0	ENSG00000157388.9
rs12488237	3	56114861	C	T	0.0609	0.0225	0.0036	2.68e-10	800924	bmi	ERC2	0	ENSG00000187672.8	ERC2	0	ENSG00000187672.8
rs2365389	3	61236462	T	C	0.3999	-0.0168	0.0016	6.49e-25	801448	bmi	FHIT	0	ENSG00000189283.5	FHIT	0	ENSG00000189283.5
rs11917047	3	62106479	G	A	0.2328	0.0112	0.002	8.71e-09	718189	bmi	PTPRG	0	ENSG00000144724.14	PTPRG	0	ENSG00000144724.14
rs1452075	3	62481063	C	T	0.2686	-0.0128	0.0018	2.67e-12	794919	bmi	CADPS	0	ENSG00000163618.13	CADPS	0	ENSG00000163618.13
rs925018	3	62713143	G	C	0.3335	0.013	0.0017	4.33e-14	806677	bmi	CADPS	0	ENSG00000163618.13	CADPS	0	ENSG00000163618.13
rs1374681	3	63063005	G	T	0.1253	-0.0159	0.0029	2.88e-08	484680	bmi	LINC00698	0	ENSG00000244342.1	SYNPR	150986	ENSG00000163630.6
rs2371767	3	64718258	C	G	0.2682	0.0107	0.0018	2.08e-09	787408	bmi	ADAMTS9-AS2	0	ENSG00000241684.1	ADAMTS9	44582	ENSG00000163638.9
rs12633819	3	66448307	G	A	0.349	0.0095	0.0017	2.68e-08	805793	bmi	LRIG1	0	ENSG00000144749.9	LRIG1	0	ENSG00000144749.9
rs56038322	3	69925128	A	G	0.3082	0.012	0.0021	6.59e-09	484680	bmi	MITF	0	ENSG00000187098.10	MITF	0	ENSG00000187098.10
rs11915371	3	70539559	C	A	0.1981	0.0154	0.0021	2.29e-13	718311	bmi	RP11-231I13.2	177682	ENSG00000242120.2	FOXP1	464285	ENSG00000114861.14
rs13078509	3	70881429	T	C	0.0267	0.0345	0.0057	1.34e-09	687795	bmi	RNU6-281P	23826	ENSG00000206939.1	FOXP1	122415	ENSG00000114861.14
rs9637498	3	76674928	A	G	0.389	0.0099	0.0017	1.07e-08	718247	bmi	ROBO2	0	ENSG00000185008.13	ROBO2	0	ENSG00000185008.13
rs1523768	3	77667044	G	A	0.3279	0.0126	0.0017	4.35e-13	806680	bmi	ROBO2	0	ENSG00000185008.13	ROBO2	0	ENSG00000185008.13
rs3773192	3	78660056	C	T	0.2663	0.0127	0.0019	4.23e-11	718539	bmi	ROBO1	0	ENSG00000169855.15	ROBO1	0	ENSG00000169855.15
rs6781254	3	80649139	T	C	0.3034	0.0105	0.0018	4.56e-09	794430	bmi	RP11-481N16.1	157684	ENSG00000242586.1	ROBO1	832174	ENSG00000169855.15
rs3772902	3	81723365	G	A	0.4704	-0.0095	0.0016	4.83e-09	806699	bmi	GBE1	0	ENSG00000114480.8	GBE1	0	ENSG00000114480.8
rs9827823	3	84221774	C	T	0.1448	-0.0182	0.0023	3.39e-15	718678	bmi	AC108696.1	117489	ENSG00000221380.1	CADM2	786358	ENSG00000175161.9
rs9818122	3	85861064	C	T	0.2067	0.0228	0.002	3.97e-30	806655	bmi	CADM2-AS2	0	ENSG00000241648.1	CADM2	0	ENSG00000175161.9
rs17025214	3	88023541	T	C	0.3042	-0.0131	0.0018	1.09e-13	806039	bmi	HTR1F	16305	ENSG00000179097.4	HTR1F	16305	ENSG00000179097.4
rs1454687	3	94038085	C	G	0.4817	0.0185	0.0017	6.62e-28	718692	bmi	ARMC10P1	187525	ENSG00000178660.5	NSUN3	190696	ENSG00000178694.5
rs1436344	3	104606144	G	C	0.4297	-0.0147	0.0017	1.07e-17	718660	bmi	RP11-281P11.1	384034	ENSG00000243635.1	ALCAM	479609	ENSG00000170017.8
rs7640424	3	107820063	T	C	0.3106	-0.0135	0.0018	1.23e-14	805792	bmi	CD47	10191	ENSG00000196776.10	CD47	10191	ENSG00000196776.10
rs11917965	3	108188755	C	A	0.3689	0.011	0.0017	3.42e-10	718653	bmi	MYH15	0	ENSG00000144821.5	MYH15	0	ENSG00000144821.5
rs17681451	3	114399296	A	G	0.0762	-0.0225	0.0031	7.37e-13	718679	bmi	ZBTB20	0	ENSG00000181722.11	ZBTB20	0	ENSG00000181722.11
rs3772934	3	115417865	T	C	0.2938	0.0107	0.0019	2.01e-08	706122	bmi	GAP43	0	ENSG00000172020.8	GAP43	0	ENSG00000172020.8
rs6804181	3	116937546	T	A	0.1785	-0.0141	0.0023	6.47e-10	717937	bmi	LSAMP	0	ENSG00000185565.7	LSAMP	0	ENSG00000185565.7
rs779206	3	118023515	G	A	0.2782	0.0122	0.0019	3.28e-10	718456	bmi	RP11-384F7.1	0	ENSG00000243276.1	LSAMP	307420	ENSG00000185565.7
rs2124499	3	123093541	C	G	0.3682	-0.0115	0.0017	7.25e-12	802110	bmi	ADCY5	0	ENSG00000173175.10	ADCY5	0	ENSG00000173175.10
rs16834431	3	123285856	T	C	0.2061	0.0139	0.0021	2.7e-11	718540	bmi	PTPLB	0	ENSG00000206527.5	PTPLB	0	ENSG00000206527.5
rs76594121	3	128189391	G	T	0.0453	-0.0284	0.0047	1.64e-09	484680	bmi	DNAJB8-AS1	0	ENSG00000242049.1	DNAJB8	3300	ENSG00000179407.3
rs9839168	3	131541029	C	A	0.1026	-0.0169	0.0027	2.63e-10	705508	bmi	CPNE4	0	ENSG00000196353.7	CPNE4	0	ENSG00000196353.7
rs7631156	3	131751628	A	G	0.3091	0.0215	0.0018	3.33e-32	718695	bmi	CPNE4	0	ENSG00000196353.7	CPNE4	0	ENSG00000196353.7
rs10935143	3	134665159	A	G	0.439	-0.0099	0.0017	6.01e-09	718627	bmi	EPHB1	0	ENSG00000154928.12	EPHB1	0	ENSG00000154928.12
rs7621025	3	136272246	T	C	0.2607	-0.0187	0.0019	7.54e-24	806690	bmi	STAG1	0	ENSG00000118007.8	STAG1	0	ENSG00000118007.8
rs1199334	3	138091140	A	G	0.1896	0.0145	0.0021	1.5e-12	806644	bmi	MRAS	0	ENSG00000158186.8	MRAS	0	ENSG00000158186.8
rs16851483	3	141275436	T	G	0.0717	0.0352	0.0034	4.87e-25	718609	bmi	RASA2	0	ENSG00000155903.7	RASA2	0	ENSG00000155903.7
rs355777	3	154034950	C	G	0.3984	0.0151	0.0017	2.13e-18	718342	bmi	DHX36	0	ENSG00000174953.9	DHX36	0	ENSG00000174953.9
rs4600855	3	155081940	G	A	0.3835	0.0107	0.0018	1.94e-09	712855	bmi	PLCH1	11429	ENSG00000114805.12	PLCH1	11429	ENSG00000114805.12
rs9826775	3	156295341	G	A	0.1487	-0.0155	0.0024	6.61e-11	715852	bmi	SSR3	22368	ENSG00000114850.2	SSR3	22368	ENSG00000114850.2
rs6809307	3	156862041	T	C	0.259	0.0139	0.0019	8.15e-13	718683	bmi	CCNL1	2256	ENSG00000163660.7	CCNL1	2256	ENSG00000163660.7
rs2682406	3	158026489	A	T	0.4117	-0.0126	0.0017	4.76e-13	713395	bmi	RSRC1	0	ENSG00000174891.8	RSRC1	0	ENSG00000174891.8
rs2404815	3	161446857	T	C	0.4272	-0.011	0.0017	8.09e-11	718615	bmi	RP11-774I5.1	87840	ENSG00000240354.1	OTOL1	225127	ENSG00000182447.4
rs329078	3	168233318	G	A	0.4814	-0.0107	0.0019	1.63e-08	484680	bmi	EGFEM1P	0	ENSG00000206120.7	GOLIM4	419555	ENSG00000173905.4
rs8192675	3	170724883	C	T	0.2887	0.0155	0.0018	1.74e-18	806712	bmi	SLC2A2	0	ENSG00000163581.9	SLC2A2	0	ENSG00000163581.9
rs11923305	3	171118170	A	G	0.3415	0.0118	0.002	3.73e-09	484680	bmi	TNIK	0	ENSG00000154310.12	TNIK	0	ENSG00000154310.12
rs39654	3	173095123	A	G	0.4513	-0.0163	0.0017	1.75e-21	717812	bmi	NLGN1	18951	ENSG00000169760.13	NLGN1	18951	ENSG00000169760.13
rs6443750	3	181329682	T	C	0.1994	-0.0152	0.0021	7.25e-13	792002	bmi	SOX2-OT	0	ENSG00000242808.3	SOX2	100032	ENSG00000181449.2
rs10937094	3	182297057	G	A	0.2891	-0.0116	0.0019	4.2e-10	718633	bmi	RPL7L1P8	31405	ENSG00000228766.3	ATP11B	214231	ENSG00000058063.11
rs3752904	3	183996068	T	C	0.512	-0.0116	0.0016	8.9e-13	806771	bmi	ECE2	0	ENSG00000145194.13	ECE2	0	ENSG00000145194.13
rs9816226	3	185834499	A	T	0.1755	-0.0315	0.0021	1.45e-50	794122	bmi	DGKG	0	ENSG00000058866.10	DGKG	0	ENSG00000058866.10
rs80236973	3	188001014	T	C	0.1314	-0.0156	0.0028	2.81e-08	484680	bmi	LPP	0	ENSG00000145012.8	LPP	0	ENSG00000145012.8
rs500216	3	193598283	A	G	0.3733	-0.0097	0.0018	3.67e-08	717152	bmi	RP11-528A4.2	36470	ENSG00000229155.1	OPA1	182671	ENSG00000198836.4
rs11721261	3	194876993	T	C	0.292	-0.0135	0.0019	8.39e-13	717098	bmi	XXYLT1	0	ENSG00000173950.11	XXYLT1	0	ENSG00000173950.11
rs34801745	3	196115497	C	G	0.3585	0.0129	0.002	7e-11	484680	bmi	UBXN7	0	ENSG00000163960.7	UBXN7	0	ENSG00000163960.7
rs2051559	4	3298800	C	T	0.1412	0.0167	0.0025	3.78e-11	718374	bmi	RGS12	0	ENSG00000159788.14	RGS12	0	ENSG00000159788.14
rs6818414	4	16600664	C	T	0.4836	0.01	0.0017	4.57e-09	718491	bmi	LDB2	0	ENSG00000169744.8	LDB2	0	ENSG00000169744.8
rs74536181	4	18005123	G	A	0.0357	0.0304	0.0052	3.87e-09	484680	bmi	LCORL	0	ENSG00000178177.10	LCORL	0	ENSG00000178177.10
rs1477890	4	18511738	G	A	0.5125	0.0128	0.0017	6.12e-14	706801	bmi	RP11-608B3.1	20607	ENSG00000251048.1	LCORL	488239	ENSG00000178177.10
rs73249175	4	20219595	G	T	0.1246	0.0221	0.0029	1.62e-14	484680	bmi	SLIT2	35288	ENSG00000145147.15	SLIT2	35288	ENSG00000145147.15
rs34811474	4	25408838	A	G	0.2224	-0.0293	0.0023	8.5e-38	484680	bmi	ANAPC4	0	ENSG00000053900.6	ANAPC4	0	ENSG00000053900.6
rs73213501	4	28514830	C	A	0.1737	-0.0194	0.0025	1.08e-14	484680	bmi	RP11-123O22.1	0	ENSG00000250064.1	RP11-180C1.1	110344	ENSG00000250038.1
rs10001740	4	30866392	A	G	0.4412	0.0105	0.0019	3.43e-08	484680	bmi	PCDH7	0	ENSG00000169851.11	PCDH7	0	ENSG00000169851.11
rs6448733	4	31028190	G	A	0.3854	0.0127	0.0018	5.34e-13	718529	bmi	PCDH7	0	ENSG00000169851.11	PCDH7	0	ENSG00000169851.11
rs6852808	4	34926958	C	T	0.2974	0.0117	0.0021	1.86e-08	484680	bmi	snoU13	40905	ENSG00000238694.1	ARAP2	1022885	ENSG00000047365.7
rs3209570	4	38699657	A	G	0.3715	-0.0145	0.0017	8.77e-17	718433	bmi	KLF3	0	ENSG00000109787.8	KLF3	0	ENSG00000109787.8
rs12498157	4	44430025	T	A	0.2799	-0.0117	0.0019	1.1e-09	718474	bmi	KCTD8	0	ENSG00000183783.6	KCTD8	0	ENSG00000183783.6
rs10938397	4	45182527	G	A	0.43	0.0322	0.0016	2.42e-86	805635	bmi	RP11-362I1.1	128858	ENSG00000248744.1	GNPDA2	453915	ENSG00000163281.7
rs784944	4	52927229	A	G	0.2754	0.0129	0.0019	7.52e-12	718536	bmi	SPATA18	0	ENSG00000163071.6	SPATA18	0	ENSG00000163071.6
rs2046364	4	53743218	T	G	0.2007	0.0116	0.0021	4.52e-08	714871	bmi	SCFD2	0	ENSG00000184178.11	SCFD2	0	ENSG00000184178.11
rs2192158	4	55505360	A	G	0.4492	0.0137	0.0017	7.42e-16	718510	bmi	KIT	18725	ENSG00000157404.11	KIT	18725	ENSG00000157404.11
rs1119950	4	60228517	G	A	0.4312	0.0113	0.0019	1.27e-09	608138	bmi	Y_RNA	170987	ENSG00000199780.1	LPHN3	1838459	ENSG00000150471.11
rs1346841	4	65651730	A	G	0.4116	-0.0126	0.0017	3.18e-13	718293	bmi	RP11-158O16.1	18115	ENSG00000244669.1	TECRL	376544	ENSG00000205678.3
rs10002111	4	67815504	A	G	0.2227	0.0125	0.0021	1.26e-09	718668	bmi	RNU6-699P	52415	ENSG00000252890.1	CENPC	522017	ENSG00000145241.6
rs10033843	4	77028783	A	G	0.215	0.014	0.0021	1.07e-11	714618	bmi	ART3	0	ENSG00000156219.12	ART3	0	ENSG00000156219.12
rs35851183	4	80717182	G	A	0.3576	0.0121	0.002	1.07e-09	484680	bmi	PCAT4	31443	ENSG00000251321.1	ANTXR2	105121	ENSG00000163297.12
rs4148155	4	89054667	G	A	0.1133	-0.0192	0.0026	1.34e-13	806326	bmi	ABCG2	0	ENSG00000118777.6	ABCG2	0	ENSG00000118777.6
rs1903579	4	91253956	G	C	0.4564	-0.0108	0.0017	1.83e-10	718558	bmi	CCSER1	0	ENSG00000184305.10	CCSER1	0	ENSG00000184305.10
rs2870710	4	94411606	G	C	0.1943	-0.0155	0.0022	9.41e-13	706936	bmi	GRID2	0	ENSG00000152208.7	GRID2	0	ENSG00000152208.7
rs7685048	4	95027784	T	C	0.4742	-0.0101	0.0017	2.34e-09	718663	bmi	RP11-363G15.2	11159	ENSG00000246541.2	SMARCAD1	100978	ENSG00000163104.13
rs2241743	4	96091524	G	A	0.4301	0.0106	0.0016	8.57e-11	805855	bmi	UNC5C	0	ENSG00000182168.10	UNC5C	0	ENSG00000182168.10
rs1229984	4	100239319	T	C	0.0312	-0.0305	0.0052	4.72e-09	484680	bmi	ADH1B	0	ENSG00000196616.8	ADH1B	0	ENSG00000196616.8
rs2044042	4	102236139	T	C	0.291	0.0125	0.0021	2.23e-09	484680	bmi	PPP3CA	0	ENSG00000138814.12	PPP3CA	0	ENSG00000138814.12
rs13107325	4	103188709	T	C	0.082	0.0468	0.0032	3.81e-47	806141	bmi	SLC39A8	0	ENSG00000138821.8	SLC39A8	0	ENSG00000138821.8
rs10516497	4	103942714	C	A	0.1916	-0.0125	0.002	8.88e-10	806786	bmi	SLC9B2	0	ENSG00000164038.10	SLC9B2	0	ENSG00000164038.10
rs326893	4	112691776	C	T	0.4188	-0.0121	0.0017	1.89e-12	718672	bmi	RP11-269F21.1	32181	ENSG00000250855.1	C4orf32	374777	ENSG00000174749.5
rs12509234	4	120319434	C	T	0.2786	0.0116	0.0019	3.89e-10	718653	bmi	RP11-548H18.2	2944	ENSG00000249244.1	FABP2	75889	ENSG00000145384.3
rs4864201	4	130731284	T	C	0.3471	0.0137	0.0017	4.3e-16	806465	bmi	RP11-422J15.1	0	ENSG00000249618.1	C4orf33	693489	ENSG00000151470.8
rs1296328	4	137083193	A	C	0.4464	0.0166	0.0017	3.49e-22	717741	bmi	RP11-775H9.2	0	ENSG00000251567.1	PCDH18	1356879	ENSG00000189184.7
rs57800857	4	140863365	C	A	0.3656	-0.0157	0.002	3.49e-15	484680	bmi	MAML3	0	ENSG00000196782.8	MAML3	0	ENSG00000196782.8
rs35107973	4	143125948	T	C	0.1178	0.0175	0.0029	2.75e-09	484680	bmi	INPP4B	0	ENSG00000109452.8	INPP4B	0	ENSG00000109452.8
rs11724872	4	144140665	C	T	0.3896	0.0095	0.0016	8.34e-09	806480	bmi	USP38	0	ENSG00000170185.5	USP38	0	ENSG00000170185.5
rs17019336	4	145333609	A	T	0.2291	-0.0128	0.0019	2.45e-11	804991	bmi	RP11-361D14.2	93443	ENSG00000261129.1	HHIP	233564	ENSG00000164161.5
rs3914628	4	147438019	C	T	0.1407	-0.0165	0.0023	6.91e-13	806780	bmi	SLC10A7	0	ENSG00000120519.10	SLC10A7	0	ENSG00000120519.10
rs750090	4	152931436	C	T	0.3742	-0.0113	0.0018	2.5e-10	718676	bmi	RNA5SP169	38671	ENSG00000253077.1	PET112	249261	ENSG00000059691.7
rs13110266	4	162129844	A	G	0.4037	-0.0124	0.0016	3.96e-14	806749	bmi	RP11-234O6.2	170261	ENSG00000249568.1	FSTL5	175205	ENSG00000168843.9
rs11931941	4	163038864	A	C	0.2212	0.0125	0.002	4.75e-10	718674	bmi	FSTL5	0	ENSG00000168843.9	FSTL5	0	ENSG00000168843.9
rs148636479	4	164359678	T	A	0.0277	-0.0386	0.0062	4.81e-10	484680	bmi	TKTL2	32579	ENSG00000151005.3	TKTL2	32579	ENSG00000151005.3
rs7685628	4	165310133	A	T	0.4014	0.0101	0.0017	6.15e-09	718680	bmi	2026-03-01	4931	ENSG00000145416.9	2026-03-01	4931	ENSG00000145416.9
rs1522569	4	171632637	G	T	0.1817	-0.0141	0.0022	1.6e-10	718485	bmi	RP11-322J23.1	30983	ENSG00000250968.1	AADAT	619787	ENSG00000109576.9
rs1437842	4	173597016	A	G	0.4907	-0.0106	0.0017	8.49e-10	705988	bmi	GALNTL6	0	ENSG00000174473.11	GALNTL6	0	ENSG00000174473.11
rs6850421	4	180187034	A	G	0.4564	0.0113	0.0019	3.66e-09	484680	bmi	RP11-404J23.1	123254	ENSG00000250993.1	RP11-389E17.1	1275130	ENSG00000231171.3
rs35408866	4	187743245	A	G	0.1339	0.0159	0.0028	1.5e-08	484680	bmi	AC108865.1	35284	ENSG00000252382.1	FAT1	95369	ENSG00000083857.9
rs698147	5	3513485	A	G	0.447	0.0116	0.0017	9.67e-12	716805	bmi	LINC01019	0	ENSG00000248118.1	IRX1	82683	ENSG00000170549.3
rs326205	5	7852282	G	A	0.4924	-0.0095	0.0017	3.51e-08	718644	bmi	MTRR	0	ENSG00000124275.10	MTRR	0	ENSG00000124275.10
rs6890310	5	27193573	A	G	0.2923	-0.0119	0.0019	3.29e-10	718622	bmi	CDH9	72316	ENSG00000113100.5	CDH9	72316	ENSG00000113100.5
rs7730004	5	43191033	C	T	0.3386	-0.0139	0.0018	1.46e-14	718548	bmi	ZNF131	0	ENSG00000172262.7	ZNF131	0	ENSG00000172262.7
rs12189178	5	50914726	T	C	0.0343	0.0348	0.0046	4.3e-14	805880	bmi	CTD-2335O3.3	156803	ENSG00000251125.1	ISL1	224162	ENSG00000016082.10
rs4865796	5	53272664	G	A	0.2956	0.0096	0.0018	4.21e-08	800901	bmi	ARL15	0	ENSG00000185305.6	ARL15	0	ENSG00000185305.6
rs7714712	5	60732552	A	C	0.3678	-0.0112	0.0018	2.31e-10	718578	bmi	ZSWIM6	0	ENSG00000130449.5	ZSWIM6	0	ENSG00000130449.5
rs4700608	5	63026280	C	T	0.4764	0.0155	0.0017	4.32e-20	718693	bmi	RP11-158J3.2	227440	ENSG00000248285.1	HTR1A	229903	ENSG00000178394.3
rs10471636	5	63979856	G	A	0.4772	0.014	0.0017	1e-15	717235	bmi	FAM159B	6279	ENSG00000145642.7	FAM159B	6279	ENSG00000145642.7
rs249612	5	66200783	C	T	0.2862	-0.0153	0.0021	4.91e-13	484680	bmi	MAST4	0	ENSG00000069020.14	MAST4	0	ENSG00000069020.14
rs2112347	5	75015242	G	T	0.3702	-0.0276	0.0017	1.17e-61	806699	bmi	POC5	1929	ENSG00000152359.10	POC5	1929	ENSG00000152359.10
rs252749	5	77389973	A	G	0.2365	-0.0112	0.002	1.43e-08	718690	bmi	AP3B1	0	ENSG00000132842.9	AP3B1	0	ENSG00000132842.9
rs13182474	5	80861777	C	G	0.3114	-0.0149	0.0018	1.88e-16	718652	bmi	SSBP2	0	ENSG00000145687.11	SSBP2	0	ENSG00000145687.11
rs6884773	5	87715465	G	A	0.2352	-0.0183	0.002	1.56e-20	718656	bmi	CTC-498M16.2	0	ENSG00000250156.3	TMEM161B	150172	ENSG00000164180.9
rs1501673	5	87963600	A	G	0.1355	0.0289	0.0025	2.73e-31	718652	bmi	LINC00461	0	ENSG00000245526.4	MEF2C	50375	ENSG00000081189.9
rs12652212	5	88808594	G	A	0.4389	0.0131	0.0016	1.63e-15	806515	bmi	CTD-2232E5.2	42738	ENSG00000250831.1	MEF2C	608672	ENSG00000081189.9
rs2009416	5	92415111	T	C	0.3645	-0.0119	0.0018	1.44e-11	718639	bmi	CTD-2091N23.1	10736	ENSG00000251361.1	NR2F1	503932	ENSG00000175745.7
rs159032	5	94206202	T	C	0.2325	0.0124	0.002	6.24e-10	709303	bmi	MCTP1	0	ENSG00000175471.15	MCTP1	0	ENSG00000175471.15
rs7713317	5	95716722	G	A	0.2802	0.0166	0.0018	1.96e-20	802425	bmi	CTD-2337A12.1	0	ENSG00000251314.2	PCSK1	9397	ENSG00000175426.6
rs4869139	5	95858668	A	G	0.3954	-0.0125	0.0016	2.98e-14	806059	bmi	CTD-2337A12.1	0	ENSG00000251314.2	CAST	2303	ENSG00000153113.19
rs325220	5	98304564	A	G	0.2976	-0.0106	0.0018	3.56e-09	805094	bmi	CTD-2007H13.3	0	ENSG00000248489.1	CHD1	42324	ENSG00000153922.6
rs4703019	5	102053558	A	G	0.3914	0.0102	0.0016	4.93e-10	806351	bmi	PAM	36127	ENSG00000145730.16	PAM	36127	ENSG00000145730.16
rs2447832	5	103933473	T	C	0.4433	0.0109	0.0017	1.88e-10	718663	bmi	RP11-6N13.1	0	ENSG00000251574.2	NUDT12	1034979	ENSG00000112874.5
rs11739877	5	105876806	C	T	0.3769	-0.0116	0.0018	4.01e-11	718632	bmi	CTD-2285G11.1	1961	ENSG00000250145.1	EFNA5	835784	ENSG00000184349.8
rs4382152	5	106379106	C	T	0.3845	-0.0104	0.0017	1.93e-09	718393	bmi	CTC-254B4.1	32391	ENSG00000251027.1	EFNA5	333484	ENSG00000184349.8
rs40067	5	107439012	A	G	0.1701	-0.0252	0.0023	9.73e-29	714059	bmi	FBXL17	0	ENSG00000145743.11	FBXL17	0	ENSG00000145743.11
rs400277	5	108675737	T	C	0.3879	-0.0097	0.0017	2.28e-08	718579	bmi	PJA2	0	ENSG00000198961.5	PJA2	0	ENSG00000198961.5
rs459552	5	112176756	T	A	0.2253	0.0133	0.0019	8.36e-12	797086	bmi	CTC-554D6.1	0	ENSG00000258864.1	CTC-554D6.1	0	ENSG00000258864.1
rs1402025	5	113987898	C	T	0.2205	0.0117	0.002	7.59e-09	718615	bmi	RP11-492A10.1	0	ENSG00000246316.3	KCNN2	155561	ENSG00000080709.10
rs9327000	5	115709156	C	A	0.3265	-0.0112	0.0018	5.22e-10	718629	bmi	COMMD10	0	ENSG00000145781.4	COMMD10	0	ENSG00000145781.4
rs4895231	5	119388659	C	G	0.4669	0.0121	0.0017	2.49e-12	715989	bmi	CTC-552D5.1	192484	ENSG00000251293.1	PRR16	411314	ENSG00000184838.10
rs1582931	5	122657199	A	G	0.4745	-0.0126	0.0017	1.91e-13	717936	bmi	CEP120	23380	ENSG00000168944.11	CEP120	23380	ENSG00000168944.11
rs6864049	5	124330522	A	G	0.489	-0.0121	0.0016	1.48e-13	806604	bmi	RP11-257I8.2	42002	ENSG00000250411.1	ZNF608	246022	ENSG00000168916.11
rs1363695	5	130378027	T	C	0.2359	-0.0125	0.002	8.06e-10	718676	bmi	RP11-114H7.3	33592	ENSG00000248955.1	HINT1	116693	ENSG00000169567.7
rs329124	5	133865452	G	A	0.4107	-0.0135	0.0017	4.26e-15	718669	bmi	PHF15	0	ENSG00000043143.16	PHF15	0	ENSG00000043143.16
rs13163306	5	136571959	A	G	0.4573	-0.0104	0.0017	7.67e-10	718686	bmi	SPOCK1	0	ENSG00000152377.8	SPOCK1	0	ENSG00000152377.8
rs13174863	5	139080745	G	A	0.1458	0.0197	0.0023	1.94e-17	793550	bmi	CTB-35F21.1	0	ENSG00000249526.1	CXXC5	17278	ENSG00000171604.7
rs2074613	5	139714564	C	T	0.4338	-0.0115	0.0017	1.84e-11	715988	bmi	HBEGF	0	ENSG00000113070.6	HBEGF	0	ENSG00000113070.6
rs3853474	5	141816555	T	C	0.3867	-0.0097	0.0017	2.72e-08	718555	bmi	AC005592.2	0	ENSG00000231185.2	SPRY4	110535	ENSG00000187678.8
rs17100323	5	142862611	C	G	0.424	0.0098	0.0017	1.39e-08	716590	bmi	CTD-2050E21.1	6809	ENSG00000249429.1	NR3C1	47534	ENSG00000113580.10
rs2190788	5	144484261	T	G	0.3089	0.0135	0.0018	2.43e-13	717923	bmi	AC132803.1	93077	ENSG00000221467.1	PRELID2	367101	ENSG00000186314.7
rs41290587	5	151045923	T	C	0.0067	0.0776	0.0116	2.61e-11	484680	bmi	SPARC	0	ENSG00000113140.6	SPARC	0	ENSG00000113140.6
rs7731793	5	153139451	C	T	0.3228	0.0112	0.002	3.13e-08	484680	bmi	GRIA1	0	ENSG00000155511.13	GRIA1	0	ENSG00000155511.13
rs7715256	5	153537893	G	T	0.4356	0.0158	0.0016	3.98e-22	806764	bmi	MFAP3	0	ENSG00000037749.7	MFAP3	0	ENSG00000037749.7
rs7734385	5	158460212	A	G	0.4449	-0.0101	0.0016	6.08e-10	805693	bmi	EBF1	0	ENSG00000164330.12	EBF1	0	ENSG00000164330.12
rs4921301	5	159984492	T	C	0.2127	-0.0129	0.0024	4.03e-08	484680	bmi	ATP10B	5635	ENSG00000118322.8	ATP10B	5635	ENSG00000118322.8
rs2861089	5	164557954	A	T	0.3806	0.0105	0.0017	1.55e-09	718566	bmi	CTC-340A15.2	0	ENSG00000241956.5	MAT2B	1611612	ENSG00000038274.12
rs7727781	5	165185571	C	T	0.4836	-0.0093	0.0017	4.27e-08	718539	bmi	CTC-535M15.2	0	ENSG00000253693.1	TENM2	1526233	ENSG00000145934.11
rs34774377	5	167001890	C	T	0.116	-0.0164	0.003	3.64e-08	484680	bmi	TENM2	0	ENSG00000145934.11	TENM2	0	ENSG00000145934.11
rs729387	5	167844571	G	A	0.3304	-0.0116	0.002	8.17e-09	484680	bmi	WWC1	0	ENSG00000113645.9	WWC1	0	ENSG00000113645.9
rs17070611	5	168343675	G	A	0.0213	-0.0334	0.0061	4.22e-08	701010	bmi	SLIT3	0	ENSG00000184347.10	SLIT3	0	ENSG00000184347.10
rs2053682	5	170599327	C	A	0.3216	-0.017	0.0018	2.59e-20	717007	bmi	RANBP17	0	ENSG00000204764.8	RANBP17	0	ENSG00000204764.8
rs17695092	5	173337853	G	T	0.2919	-0.0114	0.0018	1.4e-10	790186	bmi	CPEB4	0	ENSG00000113742.8	CPEB4	0	ENSG00000113742.8
rs6556301	5	176527577	T	G	0.3707	-0.0113	0.0017	8.14e-11	767716	bmi	FGFR4	2432	ENSG00000160867.10	FGFR4	2432	ENSG00000160867.10
rs9378999	6	5979069	T	C	0.3501	-0.0116	0.002	6.91e-09	484680	bmi	PKMP5	4824	ENSG00000215057.4	NRN1	19163	ENSG00000124785.4
rs9463175	6	9510030	T	C	0.3293	-0.0115	0.0017	2.24e-11	794719	bmi	OFCC1	86313	ENSG00000181355.16	OFCC1	86313	ENSG00000181355.16
rs2228213	6	12124855	A	G	0.3374	-0.0144	0.0017	5.5e-17	806782	bmi	HIVEP1	0	ENSG00000095951.12	HIVEP1	0	ENSG00000095951.12
rs11757278	6	13180454	C	T	0.3039	-0.0133	0.0019	6.92e-13	718346	bmi	PHACTR1	0	ENSG00000112137.12	PHACTR1	0	ENSG00000112137.12
rs5017416	6	18492350	T	G	0.0504	0.0285	0.0044	1.08e-10	484680	bmi	RNF144B	23245	ENSG00000137393.8	RNF144B	23245	ENSG00000137393.8
rs9295448	6	19759587	C	T	0.2798	-0.0108	0.0019	1.92e-08	718155	bmi	RP1-167F1.2	0	ENSG00000226786.2	ID4	78030	ENSG00000172201.6
rs3806114	6	20482335	G	A	0.3084	0.012	0.0018	1.46e-11	804965	bmi	E2F3	0	ENSG00000112242.10	E2F3	0	ENSG00000112242.10
rs7760082	6	21919387	G	A	0.3481	0.0116	0.0018	7.49e-11	718666	bmi	CASC15	0	ENSG00000272168.1	SOX4	320540	ENSG00000124766.4
rs767943	6	23446691	A	C	0.2759	0.0109	0.0019	1.13e-08	717938	bmi	RP11-439H9.1	99903	ENSG00000235743.1	NRSN1	679659	ENSG00000152954.7
rs1355459	6	23871700	A	G	0.3157	0.0112	0.0018	9.56e-10	718658	bmi	SPTLC1P2	14654	ENSG00000218512.2	NRSN1	254650	ENSG00000152954.7
rs2229768	6	26104280	C	T	0.2235	-0.0134	0.0019	2.09e-12	806796	bmi	HIST1H4C	0	ENSG00000197061.3	HIST1H4C	0	ENSG00000197061.3
rs17739702	6	27329267	G	C	0.0817	-0.017	0.0031	4.6e-08	718668	bmi	ZNF204P	0	ENSG00000204789.3	ZNF391	13127	ENSG00000124613.4
rs1265109	6	31119589	T	G	0.2516	-0.0113	0.0018	5.87e-10	803475	bmi	CCHCR1	0	ENSG00000204536.9	CCHCR1	0	ENSG00000204536.9
rs3130069	6	31591218	G	A	0.2757	-0.0209	0.0021	6.93e-23	484680	bmi	PRRC2A	0	ENSG00000204469.8	PRRC2A	0	ENSG00000204469.8
rs9277990	6	33308607	G	A	0.1854	0.0203	0.0024	1.23e-16	484680	bmi	MYL8P	1335	ENSG00000229596.2	DAXX	11561	ENSG00000204209.6
rs4711338	6	33660188	C	T	0.4478	-0.0094	0.0016	5.51e-09	805024	bmi	ITPR3	0	ENSG00000096433.6	ITPR3	0	ENSG00000096433.6
rs2744974	6	34579431	T	C	0.3239	0.0261	0.0017	1.28e-51	804150	bmi	C6orf106	0	ENSG00000196821.5	C6orf106	0	ENSG00000196821.5
rs17757975	6	38214150	C	T	0.1538	-0.0155	0.0024	1.57e-10	718688	bmi	BTBD9	0	ENSG00000183826.12	BTBD9	0	ENSG00000183826.12
rs4714290	6	40003502	C	T	0.2954	-0.0112	0.0019	2.44e-09	715538	bmi	TUBBP9	35530	ENSG00000220586.1	MOCS1	101212	ENSG00000124615.13
rs2436728	6	40365601	A	G	0.4073	0.0189	0.0017	1.97e-29	718640	bmi	LRFN2	0	ENSG00000156564.8	LRFN2	0	ENSG00000156564.8
rs7748777	6	41133806	A	G	0.4617	0.0107	0.0016	4.18e-11	806317	bmi	TREM2	2882	ENSG00000095970.12	TREM2	2882	ENSG00000095970.12
rs12193797	6	41748352	G	A	0.1296	-0.0168	0.0028	3.33e-09	484680	bmi	PRICKLE4	0	ENSG00000124593.10	PRICKLE4	0	ENSG00000124593.10
rs35679149	6	43604167	G	A	0.0258	-0.0413	0.006	6.89e-12	484680	bmi	MAD2L1BP	0	ENSG00000124688.9	MAD2L1BP	0	ENSG00000124688.9
rs1358980	6	43764551	T	C	0.4735	-0.0129	0.0017	5.15e-15	797930	bmi	VEGFA	10327	ENSG00000112715.16	VEGFA	10327	ENSG00000112715.16
rs12210292	6	44925293	C	T	0.2361	-0.0117	0.002	3.04e-09	718185	bmi	SUPT3H	0	ENSG00000196284.9	SUPT3H	0	ENSG00000196284.9
rs10498767	6	46363557	C	G	0.4537	-0.0138	0.0017	5.03e-16	718665	bmi	RCAN2	0	ENSG00000172348.10	RCAN2	0	ENSG00000172348.10
rs2206277	6	50798526	T	C	0.1557	0.0408	0.0021	1.82e-83	806768	bmi	TFAP2B	0	ENSG00000008196.8	TFAP2B	0	ENSG00000008196.8
rs2465031	6	51148435	T	C	0.3878	-0.0163	0.0017	2.49e-22	805504	bmi	RP3-437C15.2	101645	ENSG00000270306.1	PKHD1	331663	ENSG00000170927.10
rs4278019	6	53693410	A	T	0.2797	0.0104	0.0019	2.84e-08	718678	bmi	LRRC1	0	ENSG00000137269.10	LRRC1	0	ENSG00000137269.10
rs816367	6	53995542	G	C	0.3509	0.0107	0.0017	1.02e-09	718691	bmi	MLIP	0	ENSG00000146147.10	MLIP	0	ENSG00000146147.10
rs2622274	6	64240516	T	G	0.4553	-0.0107	0.0017	3.23e-10	718675	bmi	PTP4A1	0	ENSG00000112245.6	PTP4A1	0	ENSG00000112245.6
rs6916553	6	70146918	A	G	0.2352	-0.0121	0.002	2.64e-09	713926	bmi	BAI3	47515	ENSG00000135298.9	BAI3	47515	ENSG00000135298.9
rs6921533	6	73742334	T	C	0.2933	0.0104	0.0018	1.37e-08	717993	bmi	KCNQ5	0	ENSG00000185760.11	KCNQ5	0	ENSG00000185760.11
rs9688431	6	73922654	C	T	0.0695	-0.0212	0.0034	3.62e-10	801216	bmi	RP11-257K9.8	0	ENSG00000243501.5	RP11-257K9.8	0	ENSG00000243501.5
rs9294260	6	83433228	A	G	0.4689	0.014	0.0016	8.16e-18	806412	bmi	UBE3D	168889	ENSG00000118420.12	UBE3D	168889	ENSG00000118420.12
rs9450537	6	87566319	A	G	0.3848	0.0102	0.0018	1.32e-08	712007	bmi	RP11-76H14.2	40517	ENSG00000217769.4	HTR1E	80705	ENSG00000168830.6
rs9362662	6	90296588	A	G	0.4696	0.0103	0.0017	1.44e-09	717763	bmi	LYRM2	0	ENSG00000083099.6	LYRM2	0	ENSG00000083099.6
rs1324110	6	93913200	C	G	0.4422	-0.0097	0.0016	3.01e-09	806168	bmi	EPHA7	36538	ENSG00000135333.9	EPHA7	36538	ENSG00000135333.9
rs9320823	6	98429337	T	C	0.4118	-0.0165	0.0017	2.07e-21	718696	bmi	RP11-436D23.1	0	ENSG00000271860.1	MMS22L	698244	ENSG00000146263.7
rs57989773	6	100629078	C	T	0.2424	0.0142	0.0023	5.63e-10	484680	bmi	RP3-344J20.1	3010	ENSG00000216378.1	MCHR2	186955	ENSG00000152034.6
rs12209887	6	101156806	A	G	0.463	0.0114	0.0017	1.78e-11	718123	bmi	ASCC3	0	ENSG00000112249.9	ASCC3	0	ENSG00000112249.9
rs1417665	6	104816944	C	T	0.1974	-0.0186	0.0022	5.49e-18	718622	bmi	RP11-427E4.1	318172	ENSG00000218173.1	HACE1	359024	ENSG00000085382.7
rs768023	6	108876002	G	A	0.3967	-0.0161	0.0016	1.13e-22	806650	bmi	RP11-697G4.4	3592	ENSG00000271608.1	FOXO3	5036	ENSG00000118689.10
rs2357760	6	120213880	G	A	0.3265	-0.0143	0.0017	2.11e-16	806795	bmi	MIR3144	122445	ENSG00000265725.1	MAN1A1	542954	ENSG00000111885.5
rs1871329	6	124911534	G	A	0.2368	0.0131	0.002	1.03e-10	718167	bmi	NKAIN2	0	ENSG00000188580.9	NKAIN2	0	ENSG00000188580.9
rs1159974	6	126090277	T	C	0.4904	-0.011	0.0017	7.75e-11	718359	bmi	HEY2	7862	ENSG00000135547.4	HEY2	7862	ENSG00000135547.4
rs6569648	6	130349119	C	T	0.2344	0.0128	0.0019	2.06e-11	806801	bmi	L3MBTL3	0	ENSG00000198945.3	L3MBTL3	0	ENSG00000198945.3
rs2246012	6	131898208	C	T	0.1488	0.0161	0.0022	1.15e-13	806786	bmi	MED23	0	ENSG00000112282.13	MED23	0	ENSG00000112282.13
rs11754747	6	141494602	T	C	0.2688	0.0123	0.0019	1.18e-10	804870	bmi	RP11-471B18.1	250555	ENSG00000216548.2	NMBR	884865	ENSG00000135577.4
rs765875	6	143185683	T	C	0.4689	-0.0132	0.0017	1.08e-14	718653	bmi	HIVEP2	0	ENSG00000010818.4	HIVEP2	0	ENSG00000010818.4
rs2256216	6	147471730	A	G	0.454	-0.0104	0.0018	3.67e-09	718379	bmi	STXBP5-AS1	0	ENSG00000233452.2	STXBP5	53831	ENSG00000164506.10
rs2185027	6	153381622	C	A	0.3017	0.015	0.0018	1.4e-17	803718	bmi	RGS17	0	ENSG00000091844.3	RGS17	0	ENSG00000091844.3
rs10499276	6	154309808	T	C	0.1128	0.018	0.0024	1.79e-13	806750	bmi	OPRM1	21823	ENSG00000112038.13	OPRM1	21823	ENSG00000112038.13
rs9478671	6	155987825	G	A	0.2055	0.0117	0.0021	2.39e-08	718492	bmi	RNU7-152P	11665	ENSG00000238789.1	NOX3	210788	ENSG00000074771.3
rs487152	6	160774486	A	C	0.4973	0.0108	0.0016	2.98e-11	798039	bmi	SLC22A3	0	ENSG00000146477.4	SLC22A3	0	ENSG00000146477.4
rs13191362	6	163033350	G	A	0.1428	-0.0235	0.0025	4.08e-21	806582	bmi	PARK2	0	ENSG00000185345.14	PARK2	0	ENSG00000185345.14
rs9364687	6	163817911	T	G	0.4003	-0.0097	0.0016	3.03e-09	806594	bmi	CAHM	16186	ENSG00000270419.1	QKI	17121	ENSG00000112531.12
rs3846783	6	166395367	A	C	0.1266	0.0146	0.0025	1.08e-08	711400	bmi	LINC00473	0	ENSG00000223414.2	PDE10A	0	ENSG00000112541.9
rs6950388	7	1270699	G	A	0.2218	-0.0135	0.0022	1.59e-09	484680	bmi	UNCX	1844	ENSG00000164853.8	UNCX	1844	ENSG00000164853.8
rs4721089	7	1872921	C	T	0.217	-0.0167	0.0023	5.6e-13	484680	bmi	MAD1L1	0	ENSG00000002822.11	MAD1L1	0	ENSG00000002822.11
rs4722398	7	3125220	T	C	0.1461	0.0147	0.0025	3.92e-09	718601	bmi	AC024028.1	0	ENSG00000228334.1	CARD11	41641	ENSG00000198286.5
rs10236427	7	4379718	T	C	0.2224	0.0123	0.0021	9.5e-09	718269	bmi	SDK1	71086	ENSG00000146555.14	SDK1	71086	ENSG00000146555.14
rs6463489	7	5542513	T	C	0.0959	0.0167	0.0026	2.5e-10	805923	bmi	FBXL18	0	ENSG00000155034.14	FBXL18	0	ENSG00000155034.14
rs836525	7	6465909	T	C	0.1719	0.0138	0.0023	1.2e-09	718049	bmi	DAGLB	0	ENSG00000164535.10	DAGLB	0	ENSG00000164535.10
rs118182061	7	14655786	A	T	0.024	0.0373	0.0063	3.17e-09	484680	bmi	DGKB	0	ENSG00000136267.9	DGKB	0	ENSG00000136267.9
rs6968554	7	17287106	A	G	0.3871	-0.0107	0.0017	2.34e-10	806326	bmi	AC003075.4	32352	ENSG00000237773.1	AHR	51140	ENSG00000106546.8
rs10263780	7	19778086	A	G	0.1343	-0.0159	0.0026	8e-10	575101	bmi	TMEM196	0	ENSG00000173452.9	TMEM196	0	ENSG00000173452.9
rs40245	7	21470536	A	T	0.3374	0.0104	0.0018	6.54e-09	718125	bmi	SP4	0	ENSG00000105866.9	SP4	0	ENSG00000105866.9
rs4307239	7	24354300	G	A	0.4639	0.0115	0.0017	1.47e-11	717563	bmi	NPY	22816	ENSG00000122585.3	NPY	22816	ENSG00000122585.3
rs11971098	7	26699061	G	A	0.0907	0.0196	0.003	8.08e-11	718702	bmi	SKAP2	7620	ENSG00000005020.8	SKAP2	7620	ENSG00000005020.8
rs849135	7	28196413	A	G	0.4845	0.0106	0.0016	4.74e-11	805299	bmi	JAZF1	0	ENSG00000153814.7	JAZF1	0	ENSG00000153814.7
rs215669	7	32378979	G	A	0.3976	0.0149	0.0017	8.94e-18	718120	bmi	PDE1C	40038	ENSG00000154678.12	PDE1C	40038	ENSG00000154678.12
rs2717926	7	37714304	C	T	0.3332	-0.01	0.0017	7.76e-09	806770	bmi	GPR141	9095	ENSG00000187037.4	GPR141	9095	ENSG00000187037.4
rs2237403	7	39448936	T	C	0.3582	-0.0128	0.0018	1.22e-12	718450	bmi	POU6F2	0	ENSG00000106536.15	POU6F2	0	ENSG00000106536.15
rs217433	7	44553496	C	T	0.1969	0.0115	0.0021	3e-08	805664	bmi	NPC1L1	0	ENSG00000015520.10	NPC1L1	0	ENSG00000015520.10
rs2289379	7	44804225	T	C	0.3917	-0.0137	0.0018	7.02e-15	715836	bmi	ZMIZ2	0	ENSG00000122515.10	ZMIZ2	0	ENSG00000122515.10
rs1358005	7	46062372	A	G	0.1866	0.0136	0.0024	2.84e-08	484680	bmi	AC073115.7	21875	ENSG00000229628.1	IGFBP3	100899	ENSG00000146674.10
rs10269783	7	49616203	A	G	0.4171	0.0126	0.0017	2.26e-14	804361	bmi	VWC2	197054	ENSG00000188730.4	VWC2	197054	ENSG00000188730.4
rs10499694	7	50614173	A	G	0.4935	0.013	0.0016	1.29e-15	806696	bmi	DDC	0	ENSG00000132437.13	DDC	0	ENSG00000132437.13
rs1035010	7	69598328	T	C	0.2517	0.0139	0.002	2.01e-12	664340	bmi	AUTS2	0	ENSG00000158321.11	AUTS2	0	ENSG00000158321.11
rs38314	7	70067315	A	G	0.4923	-0.0106	0.0017	4.33e-10	718164	bmi	AUTS2	0	ENSG00000158321.11	AUTS2	0	ENSG00000158321.11
rs12530737	7	71439807	C	T	0.264	-0.0137	0.0019	1.02e-12	718649	bmi	CALN1	0	ENSG00000183166.6	CALN1	0	ENSG00000183166.6
rs17207196	7	75101065	T	C	0.42	-0.022	0.0017	1.58e-36	694986	bmi	POM121C	0	ENSG00000135213.8	POM121C	0	ENSG00000135213.8
rs2245368	7	76608143	C	T	0.1863	0.0238	0.0023	1.72e-25	690355	bmi	DTX2P1	0	ENSG00000186704.8	UPK3B	0	ENSG00000243566.2
rs740157	7	77055885	A	G	0.4501	0.0118	0.0016	4.76e-13	806777	bmi	RP5-899E9.1	1125	ENSG00000273341.1	GSAP	10168	ENSG00000186088.11
rs1852006	7	77829768	A	G	0.376	-0.0153	0.0018	6.71e-18	718382	bmi	MAGI2	0	ENSG00000187391.13	MAGI2	0	ENSG00000187391.13
rs7805441	7	78121458	T	C	0.5432	0.0116	0.0017	8.87e-12	718667	bmi	MAGI2	0	ENSG00000187391.13	MAGI2	0	ENSG00000187391.13
rs274628	7	86265855	A	C	0.3366	-0.0102	0.0018	1.36e-08	718131	bmi	GRM3	7375	ENSG00000198822.6	GRM3	7375	ENSG00000198822.6
rs2283006	7	93085722	A	G	0.4881	0.0132	0.0017	8.06e-15	717331	bmi	CALCR	0	ENSG00000004948.9	CALCR	0	ENSG00000004948.9
rs13240600	7	99064466	G	A	0.1657	-0.018	0.0022	7.9e-16	718601	bmi	ATP5J2	512	ENSG00000241468.3	ATP5J2	512	ENSG00000241468.3
rs6969685	7	100795746	C	T	0.3208	0.0118	0.002	8.83e-09	484680	bmi	AP1S1	1932	ENSG00000106367.9	AP1S1	1932	ENSG00000106367.9
rs2299383	7	103418846	T	C	0.3982	0.0162	0.0016	6.89e-23	801620	bmi	RELN	0	ENSG00000189056.9	RELN	0	ENSG00000189056.9
rs1721447	7	109214139	G	T	0.4904	0.01	0.0017	3.79e-09	718656	bmi	AC073071.1	0	ENSG00000234273.1	FLJ00325	673484	ENSG00000269185.1
rs11973097	7	110925758	C	T	0.0436	0.023	0.004	1.12e-08	787944	bmi	IMMP2L	0	ENSG00000184903.5	IMMP2L	0	ENSG00000184903.5
rs2396625	7	113028634	A	T	0.4183	-0.0176	0.0017	2.81e-24	718567	bmi	RP11-703P11.1	27110	ENSG00000270997.1	TSRM	62493	ENSG00000236294.1
rs2214060	7	113395776	G	A	0.2775	0.013	0.0019	1.35e-11	718691	bmi	PPP1R3A	121056	ENSG00000154415.3	PPP1R3A	121056	ENSG00000154415.3
rs2045293	7	114350102	T	C	0.4158	0.014	0.0017	4.35e-16	718630	bmi	FOXP2	16275	ENSG00000128573.18	FOXP2	16275	ENSG00000128573.18
rs1899689	7	121964349	T	C	0.3939	0.012	0.0017	4.2e-13	806684	bmi	CADPS2	0	ENSG00000081803.11	CADPS2	0	ENSG00000081803.11
rs896183	7	127831580	A	G	0.4102	0.0101	0.0017	1.49e-09	791850	bmi	MIR129-1	16344	ENSG00000207705.1	LEP	49757	ENSG00000174697.4
rs35775580	7	130420740	G	A	0.0457	-0.0258	0.0046	1.62e-08	484680	bmi	KLF14	1852	ENSG00000174595.4	KLF14	1852	ENSG00000174595.4
rs2341028	7	131603662	G	A	0.2995	0.0102	0.0019	4.55e-08	714722	bmi	AC009518.4	0	ENSG00000224865.3	PLXNA4	204429	ENSG00000221866.5
rs7802342	7	137435925	G	T	0.2952	0.0124	0.0019	6.23e-11	712979	bmi	DGKI	0	ENSG00000157680.11	DGKI	0	ENSG00000157680.11
rs11525873	7	138817193	C	T	0.1005	-0.0232	0.0032	2.98e-13	484680	bmi	TTC26	1297	ENSG00000105948.9	TTC26	1297	ENSG00000105948.9
rs62491456	7	139885277	T	G	0.0953	0.0197	0.0033	1.29e-09	484680	bmi	JHDM1D-AS1	5837	ENSG00000260231.1	JHDM1D	8442	ENSG00000006459.6
rs11773362	7	147668180	T	C	0.3396	-0.0105	0.0018	6.39e-09	718218	bmi	CNTNAP2	0	ENSG00000174469.13	CNTNAP2	0	ENSG00000174469.13
rs2907948	7	150638484	A	G	0.244	-0.0145	0.0019	1.95e-14	806659	bmi	KCNH2	3565	ENSG00000055118.10	KCNH2	3565	ENSG00000055118.10
rs56211164	7	158016764	A	G	0.2395	-0.0128	0.0022	8.9e-09	484680	bmi	PTPRN2	0	ENSG00000155093.13	PTPRN2	0	ENSG00000155093.13
rs78686130	8	4128311	T	C	0.3104	-0.0119	0.0021	1.17e-08	484680	bmi	CSMD1	0	ENSG00000183117.13	CSMD1	0	ENSG00000183117.13
rs1658820	8	4288577	T	G	0.2389	0.0132	0.002	3.77e-11	704952	bmi	CSMD1	0	ENSG00000183117.13	CSMD1	0	ENSG00000183117.13
rs4240673	8	10787612	T	C	0.4545	0.0175	0.0016	1.58e-26	806735	bmi	XKR6	0	ENSG00000171044.6	XKR6	0	ENSG00000171044.6
rs13263601	8	14095900	C	A	0.3415	0.0145	0.0018	4.87e-16	714980	bmi	SGCZ	0	ENSG00000185053.8	SGCZ	0	ENSG00000185053.8
rs2543132	8	15536311	G	C	0.1913	-0.0139	0.0021	1.02e-10	718603	bmi	TUSC3	0	ENSG00000104723.16	TUSC3	0	ENSG00000104723.16
rs2959592	8	17002725	C	T	0.1912	-0.0141	0.002	5.65e-12	780990	bmi	RP11-468H14.2	0	ENSG00000249258.2	ZDHHC2	10813	ENSG00000104219.8
rs2616192	8	20668624	G	T	0.3211	-0.0128	0.0018	3.87e-12	718287	bmi	RP11-108E14.1	110979	ENSG00000253300.1	LZTS1	507150	ENSG00000061337.11
rs73225274	8	21088909	G	A	0.1351	0.0156	0.0028	2.33e-08	484680	bmi	RP11-24P4.1	66808	ENSG00000254334.1	GFRA2	459006	ENSG00000168546.6
rs11781222	8	23389571	C	T	0.147	-0.0167	0.0024	3.25e-12	806346	bmi	SLC25A37	0	ENSG00000147454.9	SLC25A37	0	ENSG00000147454.9
rs2081493	8	25651528	C	G	0.2997	0.0112	0.0018	1.3e-09	718699	bmi	RP11-219J21.2	16556	ENSG00000253342.1	EBF2	47718	ENSG00000221818.4
rs117176448	8	27261138	G	C	0.0933	0.0213	0.0033	7.39e-11	484680	bmi	PTK2B	0	ENSG00000120899.13	PTK2B	0	ENSG00000120899.13
rs1982441	8	28021769	T	G	0.1322	0.017	0.0025	2.17e-11	715344	bmi	ELP3	0	ENSG00000134014.12	ELP3	0	ENSG00000134014.12
rs7828890	8	28635787	A	G	0.0995	-0.0152	0.0028	4.48e-08	794853	bmi	INTS9	0	ENSG00000104299.10	INTS9	0	ENSG00000104299.10
rs1421334	8	30865733	A	C	0.4546	0.0135	0.0017	3.11e-15	717941	bmi	PURG	0	ENSG00000172733.10	PURG	0	ENSG00000172733.10
rs2466103	8	32412304	G	T	0.3072	0.0121	0.0018	8e-12	802631	bmi	NRG1	0	ENSG00000157168.14	NRG1	0	ENSG00000157168.14
rs7836762	8	33667153	A	G	0.4934	0.0096	0.0017	1.36e-08	718688	bmi	RP11-317N12.1	0	ENSG00000253642.1	DUSP26	209529	ENSG00000133878.4
rs6468266	8	34380276	A	T	0.4176	-0.0113	0.0017	7.71e-11	718278	bmi	RP1-84O15.2	176027	ENSG00000253108.1	UNC5D	712699	ENSG00000156687.6
rs881301	8	38332318	C	T	0.4164	0.0106	0.0017	7.55e-10	717845	bmi	FGFR1	5966	ENSG00000077782.15	FGFR1	5966	ENSG00000077782.15
rs11784406	8	60856330	T	C	0.3801	-0.0111	0.002	1.36e-08	484680	bmi	RP11-27P7.1	105816	ENSG00000254775.1	CA8	243576	ENSG00000178538.5
rs12681792	8	62054463	A	C	0.2024	0.015	0.0021	2.88e-12	717806	bmi	CLVS1	0	ENSG00000177182.6	CLVS1	0	ENSG00000177182.6
rs6472125	8	64752533	G	A	0.4882	-0.0109	0.0017	1.02e-10	718631	bmi	RP11-32K4.1	0	ENSG00000253554.1	YTHDF3	627187	ENSG00000185728.12
rs10092723	8	67194710	A	C	0.2494	-0.0133	0.002	1.17e-11	718633	bmi	LINC00967	85160	ENSG00000253138.1	CRH	103750	ENSG00000147571.3
rs1808629	8	73435964	G	A	0.326	0.0202	0.002	2.19e-23	484680	bmi	KCNB2	13662	ENSG00000182674.5	KCNB2	13662	ENSG00000182674.5
rs2170382	8	74689288	T	C	0.1103	0.0177	0.0027	4.26e-11	718650	bmi	RP11-463D19.2	0	ENSG00000258677.2	RP11-463D19.2	0	ENSG00000258677.2
rs17405819	8	76806584	C	T	0.3155	-0.0211	0.0018	6.04e-33	806765	bmi	snoU13	1445	ENSG00000238595.1	HNF4G	327506	ENSG00000164749.7
rs16907751	8	81375457	T	C	0.0877	-0.0194	0.0029	1.63e-11	792432	bmi	Y_RNA	21339	ENSG00000251867.2	ZBTB10	22397	ENSG00000205189.7
rs2196618	8	85089437	A	G	0.2634	-0.0137	0.0019	1.49e-12	718304	bmi	RALYL	5585	ENSG00000184672.7	RALYL	5585	ENSG00000184672.7
rs9297524	8	89637919	C	T	0.3126	-0.0113	0.0018	5.49e-10	718283	bmi	RP11-586K2.1	0	ENSG00000253553.1	MMP16	297665	ENSG00000156103.11
rs1899898	8	93240419	C	T	0.3406	-0.0107	0.0018	2.96e-09	718693	bmi	RP11-777J24.1	83756	ENSG00000233778.2	RUNX1T1	124905	ENSG00000079102.12
rs12680842	8	95582606	G	A	0.3161	-0.0142	0.0017	3.41e-16	800300	bmi	RP11-267M23.4	633	ENSG00000253704.1	KIAA1429	16849	ENSG00000164944.7
rs3134358	8	101958433	G	T	0.3808	-0.0122	0.0018	3.85e-12	706553	bmi	YWHAZ	0	ENSG00000164924.13	YWHAZ	0	ENSG00000164924.13
rs2252152	8	105263751	T	A	0.4239	-0.0096	0.0017	2.53e-08	718510	bmi	RIMS2	0	ENSG00000176406.16	RIMS2	0	ENSG00000176406.16
rs1383592	8	106430676	A	G	0.212	0.0122	0.0021	4.92e-09	718467	bmi	ZFPM2	0	ENSG00000169946.9	ZFPM2	0	ENSG00000169946.9
rs6469351	8	112353205	C	T	0.3281	-0.0111	0.0018	3.72e-10	718614	bmi	RP11-1101K5.1	35663	ENSG00000253434.1	CSMD3	881952	ENSG00000164796.13
rs3808434	8	116559435	A	G	0.412	0.0115	0.0016	1.91e-12	806715	bmi	TRPS1	0	ENSG00000104447.7	TRPS1	0	ENSG00000104447.7
rs3808477	8	116670347	T	C	0.274	-0.0182	0.0019	8.73e-22	718439	bmi	TRPS1	0	ENSG00000104447.7	TRPS1	0	ENSG00000104447.7
rs72673947	8	118884379	G	A	0.1098	0.0223	0.0031	4.11e-13	484680	bmi	EXT1	0	ENSG00000182197.6	EXT1	0	ENSG00000182197.6
rs6991323	8	124149944	T	C	0.3466	-0.0099	0.0018	1.93e-08	718635	bmi	TBC1D31	0	ENSG00000156787.12	TBC1D31	0	ENSG00000156787.12
rs2954021	8	126482077	A	G	0.5089	-0.0107	0.0017	2.41e-10	718633	bmi	RP11-136O12.2	0	ENSG00000253111.1	TRIB1	31430	ENSG00000173334.3
rs11997238	8	132871608	G	A	0.0923	0.0188	0.003	5.53e-10	718600	bmi	EFR3A	44727	ENSG00000132294.9	EFR3A	44727	ENSG00000132294.9
rs305256	8	137568252	T	C	0.2263	-0.0115	0.0021	2.79e-08	714665	bmi	RP11-30J20.1	0	ENSG00000254101.1	KHDRBS3	899287	ENSG00000131773.9
rs16906845	8	138215228	A	G	0.06	-0.0244	0.0036	1.32e-11	718216	bmi	RNU6-144P	97527	ENSG00000206678.1	FAM135B	927038	ENSG00000147724.7
rs11782074	8	142617096	T	G	0.3675	0.0124	0.0018	4.24e-12	717837	bmi	AC138647.1	88259	ENSG00000226490.1	AC138647.1	88259	ENSG00000226490.1
rs10099330	8	143383694	G	A	0.462	0.0119	0.0017	3.22e-12	714811	bmi	TSNARE1	0	ENSG00000171045.10	TSNARE1	0	ENSG00000171045.10
rs10757259	9	2198033	A	C	0.2477	-0.0113	0.002	2.74e-08	691791	bmi	SMARCA2	4409	ENSG00000080503.15	SMARCA2	4409	ENSG00000080503.15
rs7042372	9	6959840	G	A	0.3329	-0.0115	0.0018	1.47e-10	718414	bmi	RP11-403H13.1	0	ENSG00000224972.1	KDM4C	0	ENSG00000107077.13
rs10118866	9	10119157	T	G	0.2285	0.0113	0.002	1.99e-08	718496	bmi	PTPRD	0	ENSG00000153707.11	PTPRD	0	ENSG00000153707.11
rs970433	9	11859691	G	T	0.3698	-0.0138	0.0018	5.91e-15	718694	bmi	RP11-74C3.1	238969	ENSG00000224935.1	TYRP1	825748	ENSG00000107165.8
rs13292270	9	13940536	G	A	0.1886	-0.0131	0.0022	1.62e-09	716766	bmi	LINC00583	0	ENSG00000205636.3	NFIB	141306	ENSG00000147862.10
rs7031064	9	14455076	G	A	0.4733	-0.011	0.0017	1.22e-10	718018	bmi	NFIB	56094	ENSG00000147862.10	NFIB	56094	ENSG00000147862.10
rs11790280	9	14651283	C	T	0.3898	0.0102	0.0017	5.96e-09	717996	bmi	ZDHHC21	0	ENSG00000175893.7	ZDHHC21	0	ENSG00000175893.7
rs4740619	9	15634326	C	T	0.4564	-0.0189	0.0016	3.15e-31	806567	bmi	CCDC171	0	ENSG00000164989.11	CCDC171	0	ENSG00000164989.11
rs1411431	9	16728721	A	C	0.1598	0.0229	0.0026	1.46e-18	484680	bmi	BNC2	0	ENSG00000173068.13	BNC2	0	ENSG00000173068.13
rs10965780	9	23341715	C	G	0.4098	-0.0107	0.0017	8.56e-10	717336	bmi	SUMO2P2	290389	ENSG00000227607.2	ELAVL2	348387	ENSG00000107105.10
rs4615677	9	27912912	G	A	0.1316	-0.0155	0.0028	4.01e-08	484680	bmi	RP11-438B23.2	24703	ENSG00000260412.1	LINGO2	35164	ENSG00000174482.6
rs1412235	9	28410996	C	G	0.3151	0.0237	0.0017	2.28e-42	804074	bmi	LINGO2	0	ENSG00000174482.6	LINGO2	0	ENSG00000174482.6
rs12238336	9	29716655	T	C	0.3828	-0.0121	0.0017	3.76e-12	718470	bmi	RP11-48L13.1	79804	ENSG00000229834.1	LINGO2	1046372	ENSG00000174482.6
rs1335126	9	31176989	A	T	0.2641	0.0111	0.002	1.53e-08	714975	bmi	RP11-572H4.1	10011	ENSG00000223421.1	ACO1	1207629	ENSG00000122729.14
rs10971721	9	33827694	T	C	0.1039	-0.0201	0.0028	3.19e-13	714990	bmi	UBE2R2	0	ENSG00000107341.4	UBE2R2	0	ENSG00000107341.4
rs6476617	9	37200103	A	G	0.3797	-0.0149	0.0017	1.53e-17	718598	bmi	ZCCHC7	0	ENSG00000147905.13	ZCCHC7	0	ENSG00000147905.13
rs2134858	9	73837155	C	T	0.4881	0.0117	0.0017	5.87e-12	718696	bmi	TRPM3	0	ENSG00000083067.18	TRPM3	0	ENSG00000083067.18
rs684639	9	79312579	A	T	0.4123	-0.0098	0.0017	1.39e-08	718462	bmi	PRUNE2	0	ENSG00000106772.13	PRUNE2	0	ENSG00000106772.13
rs10869977	9	80457276	A	G	0.448	-0.0106	0.0017	4.16e-10	718266	bmi	GNAQ	0	ENSG00000156052.6	GNAQ	0	ENSG00000156052.6
rs1634350	9	81334684	A	C	0.4355	0.0114	0.0017	3.19e-11	718495	bmi	MTND2P8	21952	ENSG00000237257.1	PSAT1	389675	ENSG00000135069.9
rs11138313	9	82240968	G	A	0.1034	-0.0176	0.0028	6.02e-10	706567	bmi	TLE4	0	ENSG00000106829.14	TLE4	0	ENSG00000106829.14
rs2777768	9	84186734	G	A	0.2772	-0.0119	0.0019	6.38e-10	718589	bmi	TLE1	11864	ENSG00000196781.9	TLE1	11864	ENSG00000196781.9
rs7043482	9	85135915	C	A	0.3389	-0.0097	0.0017	1.65e-08	802925	bmi	RP11-15B24.5	0	ENSG00000228430.4	RASEF	458585	ENSG00000165105.9
rs1187352	9	87293457	T	C	0.3426	-0.012	0.0018	2.61e-11	718219	bmi	NTRK2	0	ENSG00000148053.11	NTRK2	0	ENSG00000148053.11
rs12380880	9	88912765	T	C	0.2255	-0.0114	0.002	1.94e-08	718470	bmi	ZCCHC6	0	ENSG00000083223.13	ZCCHC6	0	ENSG00000083223.13
rs7357754	9	92207308	G	A	0.5015	0.012	0.0017	1.81e-12	718167	bmi	GADD45G	12620	ENSG00000130222.6	GADD45G	12620	ENSG00000130222.6
rs3811125	9	94187247	T	C	0.2806	-0.0152	0.0021	9.42e-13	484680	bmi	NFIL3	1103	ENSG00000165030.3	NFIL3	1103	ENSG00000165030.3
rs10992867	9	96461013	A	G	0.2687	0.0162	0.0019	3.2e-17	718610	bmi	PHF2	19144	ENSG00000197724.6	PHF2	19144	ENSG00000197724.6
rs10990303	9	98410405	T	C	0.2318	-0.0112	0.002	1.25e-08	806728	bmi	RP11-180I4.2	2031	ENSG00000228142.2	DKFZP434H0512	124200	ENSG00000268926.1
rs420158	9	101477500	C	T	0.2381	0.0107	0.0019	9.41e-09	806778	bmi	GABBR2	6021	ENSG00000136928.4	GABBR2	6021	ENSG00000136928.4
rs4989244	9	102100348	A	G	0.4214	-0.0105	0.0017	1.03e-09	718450	bmi	NAMA	17271	ENSG00000271086.1	SEC61B	107451	ENSG00000106803.5
rs7025938	9	103088321	G	C	0.3202	0.0162	0.0018	1.47e-19	717817	bmi	TEX10	0	ENSG00000136891.9	TEX10	0	ENSG00000136891.9
rs10118878	9	104395970	A	G	0.4821	0.0099	0.0017	5.8e-09	718603	bmi	GRIN3A	0	ENSG00000198785.4	GRIN3A	0	ENSG00000198785.4
rs7024334	9	109072075	T	G	0.2254	0.0135	0.002	4.71e-12	799813	bmi	RP11-308N19.1	0	ENSG00000234323.1	TMEM38B	533182	ENSG00000095209.7
rs6477694	9	111932342	C	T	0.3585	0.0126	0.0017	6.57e-14	806728	bmi	EPB41L4B	1913	ENSG00000095203.10	EPB41L4B	1913	ENSG00000095203.10
rs10817191	9	114348860	C	G	0.441	0.0099	0.0017	1.21e-08	717932	bmi	PTGR1	0	ENSG00000106853.12	PTGR1	0	ENSG00000106853.12
rs9408879	9	118640119	T	C	0.3758	-0.01	0.0018	1.04e-08	715135	bmi	LINC00474	10329	ENSG00000204148.3	PAPPA	275964	ENSG00000182752.8
rs1928295	9	120378483	C	T	0.4288	-0.0134	0.0016	2.23e-16	806659	bmi	RP11-500B12.1	32401	ENSG00000233569.1	TLR4	88127	ENSG00000136869.13
rs10983829	9	120658793	A	G	0.4676	-0.0103	0.0017	1.49e-09	718553	bmi	RP11-281A20.1	0	ENSG00000231901.1	TLR4	179644	ENSG00000136869.13
rs10984756	9	122651784	G	C	0.0949	0.0176	0.0028	4.37e-10	718010	bmi	RP11-360A18.2	45547	ENSG00000261432.1	RP11-295D22.1	365381	ENSG00000260970.1
rs4308812	9	124613278	A	G	0.4113	0.0107	0.0018	7.98e-09	557530	bmi	TTLL11	0	ENSG00000175764.10	TTLL11	0	ENSG00000175764.10
rs10818810	9	126096522	A	G	0.3906	0.0131	0.0017	7.71e-15	787901	bmi	CRB2	21927	ENSG00000148204.7	CRB2	21927	ENSG00000148204.7
rs659967	9	126590276	C	G	0.1494	0.014	0.0024	3.06e-09	718702	bmi	DENND1A	0	ENSG00000119522.11	DENND1A	0	ENSG00000119522.11
rs944340	9	127060431	T	C	0.4162	0.0112	0.0017	5.66e-11	718685	bmi	NEK6	0	ENSG00000119408.12	NEK6	0	ENSG00000119408.12
rs10448285	9	129397014	T	C	0.3443	0.0102	0.0018	1.06e-08	718571	bmi	LMX1B	0	ENSG00000136944.13	LMX1B	0	ENSG00000136944.13
rs10733682	9	129460914	A	G	0.4594	0.0148	0.0016	1.76e-19	805407	bmi	LMX1B	0	ENSG00000136944.13	LMX1B	0	ENSG00000136944.13
rs7871866	9	131027982	C	G	0.1596	0.0179	0.0024	7.56e-14	713754	bmi	GOLGA2	0	ENSG00000167110.12	GOLGA2	0	ENSG00000167110.12
rs4740383	9	133783566	A	G	0.4185	0.0131	0.0018	7.03e-14	694837	bmi	FIBCD1	0	ENSG00000130720.8	FIBCD1	0	ENSG00000130720.8
rs4601460	9	134849254	A	G	0.3218	0.0114	0.002	2.13e-08	484680	bmi	MED27	0	ENSG00000160563.9	MED27	0	ENSG00000160563.9
rs10858334	9	137989785	G	C	0.1516	0.0148	0.0025	4.91e-09	707975	bmi	OLFM1	0	ENSG00000130558.14	OLFM1	0	ENSG00000130558.14
rs11253472	10	905184	C	A	0.0738	0.0208	0.0037	1.86e-08	484680	bmi	LARP4B	0	ENSG00000107929.10	LARP4B	0	ENSG00000107929.10
rs11251352	10	2585792	A	G	0.4084	-0.0096	0.0017	2.64e-08	718650	bmi	RP11-526P5.2	0	ENSG00000235281.1	PFKP	522733	ENSG00000067057.12
rs6602411	10	10264200	T	C	0.1755	0.0147	0.0022	5.98e-11	715658	bmi	Y_RNA	10374	ENSG00000200849.1	CELF2	783059	ENSG00000048740.13
rs7893571	10	16750129	G	T	0.3264	-0.0125	0.0018	5.83e-12	718186	bmi	RSU1	0	ENSG00000148484.13	RSU1	0	ENSG00000148484.13
rs1277733	10	18562538	C	T	0.2336	-0.012	0.002	4.3e-09	706870	bmi	CACNB2	0	ENSG00000165995.14	CACNB2	0	ENSG00000165995.14
rs12776880	10	19776828	T	A	0.2792	-0.0109	0.0019	8.59e-09	706790	bmi	C10orf112	0	ENSG00000204740.5	C10orf112	0	ENSG00000204740.5
rs10764256	10	20905269	T	C	0.2226	-0.0118	0.0021	9.84e-09	718190	bmi	MIR4675	64294	ENSG00000265372.1	NEBL	163633	ENSG00000078114.14
rs7084454	10	21821274	A	G	0.3086	0.0198	0.0018	4.51e-27	706792	bmi	MLLT10	1820	ENSG00000078403.12	MLLT10	1820	ENSG00000078403.12
rs10829164	10	27318370	T	C	0.1468	0.0151	0.0024	2.37e-10	718703	bmi	ANKRD26	0	ENSG00000107890.12	ANKRD26	0	ENSG00000107890.12
rs12765914	10	34013507	T	C	0.0801	0.0226	0.0031	1.96e-13	718619	bmi	LINC00838	35134	ENSG00000261683.1	PARD3	384981	ENSG00000148498.11
rs1624134	10	34834482	C	G	0.3925	0.01	0.0017	6.51e-09	717695	bmi	PARD3	0	ENSG00000148498.11	PARD3	0	ENSG00000148498.11
rs10763587	10	52356264	T	C	0.3167	0.0111	0.0019	2.88e-09	717903	bmi	SGMS1	0	ENSG00000198964.9	SGMS1	0	ENSG00000198964.9
rs12259464	10	53680099	A	G	0.4811	0.0109	0.0017	1.48e-10	716686	bmi	PRKG1	0	ENSG00000185532.10	PRKG1	0	ENSG00000185532.10
rs7070670	10	61842645	T	C	0.3228	-0.0126	0.0021	7.14e-10	484680	bmi	ANK3	0	ENSG00000151150.16	ANK3	0	ENSG00000151150.16
rs1993414	10	63403235	G	T	0.0598	-0.0189	0.0034	1.73e-08	794602	bmi	C10orf107	19484	ENSG00000183346.6	C10orf107	19484	ENSG00000183346.6
rs10761785	10	65318766	G	T	0.4864	0.0133	0.0016	3.47e-16	806365	bmi	REEP3	0	ENSG00000165476.8	REEP3	0	ENSG00000165476.8
rs12098284	10	76047464	T	C	0.1212	0.0184	0.0026	9.87e-13	714745	bmi	ADK	0	ENSG00000156110.9	ADK	0	ENSG00000156110.9
rs11001221	10	76716136	G	A	0.0909	0.0213	0.0033	1.07e-10	484680	bmi	KAT6B	0	ENSG00000156650.8	KAT6B	0	ENSG00000156650.8
rs4746339	10	77656509	A	T	0.2601	-0.0131	0.0019	1.18e-11	718627	bmi	C10orf11	0	ENSG00000148655.10	C10orf11	0	ENSG00000148655.10
rs11001963	10	78760959	C	T	0.45	-0.0112	0.0017	8.54e-11	718140	bmi	KCNMA1	0	ENSG00000156113.16	KCNMA1	0	ENSG00000156113.16
rs1249156	10	79979737	T	C	0.2872	-0.0102	0.0019	4.54e-08	718677	bmi	LINC00856	28768	ENSG00000230417.6	RPS24	163167	ENSG00000138326.14
rs7899106	10	87410904	G	A	0.0504	0.0327	0.0037	1.72e-18	806450	bmi	GRID1	0	ENSG00000182771.13	GRID1	0	ENSG00000182771.13
rs11201985	10	88097795	A	G	0.4414	0.0128	0.0017	8.14e-14	716675	bmi	GRID1	0	ENSG00000182771.13	GRID1	0	ENSG00000182771.13
rs2450448	10	93062111	T	A	0.3126	-0.0128	0.0021	3.93e-10	484680	bmi	PCGF5	18023	ENSG00000180628.10	PCGF5	18023	ENSG00000180628.10
rs701815	10	98975893	C	A	0.3824	0.011	0.0019	6.12e-09	713913	bmi	ARHGAP19-SLIT1	0	ENSG00000269891.1	ARHGAP19-SLIT1	0	ENSG00000269891.1
rs2439823	10	99778226	A	G	0.4514	-0.0165	0.0017	6.51e-22	718034	bmi	CRTAC1	0	ENSG00000095713.9	CRTAC1	0	ENSG00000095713.9
rs41310284	10	102447647	A	C	0.097	-0.029	0.0032	3.98e-19	484680	bmi	PAX2	47713	ENSG00000075891.17	PAX2	47713	ENSG00000075891.17
rs7083450	10	103984060	C	T	0.1691	-0.0165	0.0022	1.56e-13	806791	bmi	ELOVL3	2025	ENSG00000119915.4	ELOVL3	2025	ENSG00000119915.4
rs7075281	10	104220301	A	C	0.3181	-0.0118	0.0018	2.31e-11	806608	bmi	RP11-18I14.10	0	ENSG00000269609.1	TMEM180	848	ENSG00000138111.10
rs12413409	10	104719096	A	G	0.074	0.0267	0.0029	4.73e-20	806514	bmi	CNNM2	0	ENSG00000148842.13	CNNM2	0	ENSG00000148842.13
rs7903146	10	114758349	T	C	0.2787	-0.0178	0.0018	1.67e-23	806810	bmi	TCF7L2	0	ENSG00000148737.11	TCF7L2	0	ENSG00000148737.11
rs10886017	10	118672531	A	C	0.2413	0.0146	0.0019	4.47e-15	806301	bmi	KIAA1598	0	ENSG00000187164.13	KIAA1598	0	ENSG00000187164.13
rs73423977	10	120495772	C	T	0.1005	0.0174	0.0032	3.96e-08	484680	bmi	CACUL1	0	ENSG00000151893.10	CACUL1	0	ENSG00000151893.10
rs4523610	10	122069448	C	T	0.2776	0.0108	0.002	3.16e-08	718611	bmi	RP11-572P18.1	44729	ENSG00000220842.5	PPAPDC1A	147018	ENSG00000203805.6
rs845084	10	125220036	A	G	0.2666	0.0136	0.0019	3.22e-12	718056	bmi	RP11-282I1.1	0	ENSG00000230131.1	GPR26	205835	ENSG00000154478.3
rs17636031	10	126594078	C	T	0.2756	0.0154	0.0018	3.87e-17	798189	bmi	RP11-298J20.4	11634	ENSG00000249456.1	ZRANB1	36614	ENSG00000019995.6
rs7358274	10	128464019	T	C	0.2931	-0.0117	0.0021	4.51e-08	484680	bmi	SNORD60	4252	ENSG00000199321.1	C10orf90	104940	ENSG00000154493.13
rs2542615	10	131128952	C	T	0.3389	0.0112	0.0018	5.21e-10	718683	bmi	RP11-168C9.1	38966	ENSG00000225424.1	MGMT	136496	ENSG00000170430.9
rs75947329	10	131804843	G	A	0.0171	0.0427	0.0077	3.43e-08	484680	bmi	EBF3	42738	ENSG00000108001.9	EBF3	42738	ENSG00000108001.9
rs4880341	10	133992689	C	T	0.4275	0.013	0.0017	3.06e-14	716038	bmi	JAKMIP3	0	ENSG00000188385.7	JAKMIP3	0	ENSG00000188385.7
rs11246136	11	371265	A	C	0.1021	-0.0167	0.003	2.03e-08	655523	bmi	B4GALNT4	0	ENSG00000182272.7	B4GALNT4	0	ENSG00000182272.7
rs12421848	11	891338	A	G	0.3962	-0.0141	0.0019	3.99e-13	484680	bmi	CHID1	0	ENSG00000177830.13	CHID1	0	ENSG00000177830.13
rs6578412	11	1482582	T	C	0.0552	0.024	0.0042	1.14e-08	484680	bmi	BRSK2	0	ENSG00000174672.11	BRSK2	0	ENSG00000174672.11
rs10840606	11	2234690	G	A	0.183	0.0146	0.0023	2.21e-10	681468	bmi	MIR4686	40322	ENSG00000265258.1	TH	41583	ENSG00000180176.10
rs3750944	11	6239344	G	A	0.4365	0.0103	0.0018	4.74e-09	698216	bmi	FAM160A2	0	ENSG00000051009.6	FAM160A2	0	ENSG00000051009.6
rs4256980	11	8673939	C	G	0.3305	-0.0187	0.0017	8.63e-29	804708	bmi	TRIM66	0	ENSG00000166436.11	TRIM66	0	ENSG00000166436.11
rs2054117	11	11796897	G	T	0.4593	0.0098	0.0017	9.13e-09	718480	bmi	RP11-756D7.1	15917	ENSG00000255309.1	AC131935.1	49640	ENSG00000268242.1
rs900144	11	13294268	C	T	0.4216	-0.0148	0.0017	1.53e-18	718416	bmi	ARNTL	3931	ENSG00000133794.13	ARNTL	3931	ENSG00000133794.13
rs11023948	11	16481965	C	T	0.2024	0.0121	0.002	8.41e-10	806624	bmi	SOX6	0	ENSG00000110693.11	SOX6	0	ENSG00000110693.11
rs1557765	11	17403639	T	C	0.3889	-0.0122	0.0017	2.61e-13	800622	bmi	RP1-239B22.5	0	ENSG00000260196.1	KCNJ11	3767	ENSG00000187486.5
rs8176786	11	20959394	T	C	0.056	0.0217	0.0039	3.47e-08	718244	bmi	NELL1	0	ENSG00000165973.13	NELL1	0	ENSG00000165973.13
rs6265	11	27679916	T	C	0.1836	-0.0413	0.0021	7.4e-89	806782	bmi	BDNF	0	ENSG00000176697.14	BDNF	0	ENSG00000176697.14
rs485720	11	28731015	A	T	0.3273	-0.0117	0.0018	1.91e-10	718585	bmi	RP11-115J23.1	0	ENSG00000249867.1	METTL15	375961	ENSG00000169519.15
rs2065418	11	30422068	G	T	0.354	-0.0139	0.0018	6.07e-15	718408	bmi	MPPED2	0	ENSG00000066382.12	MPPED2	0	ENSG00000066382.12
rs223058	11	32125855	A	G	0.3349	-0.0114	0.0018	3.29e-10	718638	bmi	RP1-65P5.3	0	ENSG00000255252.3	RCN1	0	ENSG00000049449.4
rs7928130	11	43539140	C	T	0.4862	-0.013	0.0019	6.21e-12	484680	bmi	CTBP2P6	4446	ENSG00000213697.3	TTC17	22657	ENSG00000052841.10
rs2862996	11	43653833	G	T	0.2988	0.0216	0.0017	3.6e-35	806675	bmi	HSD17B12	0	ENSG00000149084.7	HSD17B12	0	ENSG00000149084.7
rs10838202	11	43939764	G	C	0.4437	-0.0113	0.0017	5.54e-11	718324	bmi	ALKBH3-AS1	0	ENSG00000244926.2	ALKBH3	0	ENSG00000166199.8
rs10742752	11	45438374	T	C	0.3761	-0.0123	0.0017	1.2e-13	806700	bmi	RP11-430H10.4	0	ENSG00000255041.1	SYT13	130504	ENSG00000019505.3
rs118081010	11	46174948	T	C	0.0165	0.0518	0.0075	5.28e-12	484680	bmi	RP11-702F3.2	9803	ENSG00000254871.1	PHF21A	31963	ENSG00000135365.11
rs7124681	11	47529947	A	C	0.4162	0.0257	0.0016	3.96e-55	806656	bmi	CELF1	0	ENSG00000149187.13	CELF1	0	ENSG00000149187.13
rs198448	11	61500487	T	C	0.401	-0.01	0.0017	9.14e-09	718667	bmi	DAGLA	0	ENSG00000134780.5	DAGLA	0	ENSG00000134780.5
rs893006	11	64365796	C	A	0.2789	-0.0145	0.0018	2.83e-16	804345	bmi	SLC22A12	0	ENSG00000197891.7	SLC22A12	0	ENSG00000197891.7
rs7102454	11	65594820	C	T	0.3563	0.0168	0.0018	3.84e-21	718609	bmi	CFL1	0	ENSG00000172757.8	CFL1	0	ENSG00000172757.8
rs10792006	11	68722306	T	C	0.4527	0.0123	0.0019	1.35e-10	484680	bmi	RP11-757G1.5	11986	ENSG00000255741.1	IGHMBP2	14236	ENSG00000132740.4
rs592483	11	69445173	C	T	0.4067	0.0137	0.0017	1.53e-16	802791	bmi	CCND1	10682	ENSG00000110092.3	CCND1	10682	ENSG00000110092.3
rs7123876	11	72444583	C	T	0.2506	0.0118	0.0019	2.92e-10	806649	bmi	ARAP1	0	ENSG00000186635.10	ARAP1	0	ENSG00000186635.10
rs12282785	11	76476030	A	C	0.2204	-0.0157	0.0023	1.43e-11	484680	bmi	RP11-21L23.4	0	ENSG00000254632.1	TSKU	17265	ENSG00000182704.6
rs1318241	11	77930792	T	C	0.147	-0.0123	0.0022	2.56e-08	806734	bmi	GAB2	0	ENSG00000033327.8	GAB2	0	ENSG00000033327.8
rs349088	11	84814393	C	A	0.5223	0.013	0.0017	3.5e-14	718429	bmi	DLG2	0	ENSG00000150672.12	DLG2	0	ENSG00000150672.12
rs61903695	11	89922417	G	A	0.249	0.0145	0.0022	4.54e-11	484680	bmi	NAALAD2	0	ENSG00000077616.6	NAALAD2	0	ENSG00000077616.6
rs3019466	11	92476178	T	C	0.1677	-0.0128	0.0024	4.91e-08	718585	bmi	FAT3	0	ENSG00000165323.11	FAT3	0	ENSG00000165323.11
rs2605603	11	93221105	A	G	0.4812	-0.0103	0.0016	2.04e-10	806679	bmi	SMCO4	0	ENSG00000166002.2	SMCO4	0	ENSG00000166002.2
rs2513999	11	103019633	A	G	0.1593	-0.0154	0.0026	3.07e-09	484680	bmi	DYNC2H1	0	ENSG00000187240.9	DYNC2H1	0	ENSG00000187240.9
rs1400759	11	110965115	C	A	0.3513	0.0101	0.0018	2.27e-08	717412	bmi	RP11-89C3.4	0	ENSG00000271584.1	C11orf53	161592	ENSG00000150750.6
rs2155645	11	112912947	T	C	0.259	-0.0114	0.0019	8.17e-10	806769	bmi	NCAM1	0	ENSG00000149294.12	NCAM1	0	ENSG00000149294.12
rs719802	11	113234679	T	C	0.3974	0.0106	0.0017	9.79e-10	718636	bmi	TTC12	0	ENSG00000149292.12	TTC12	0	ENSG00000149292.12
rs513249	11	114032592	A	T	0.2501	0.0122	0.0022	2.57e-08	484680	bmi	ZBTB16	0	ENSG00000109906.9	ZBTB16	0	ENSG00000109906.9
rs12286929	11	115022404	A	G	0.5007	-0.0177	0.0016	1.93e-27	806583	bmi	CADM1	17534	ENSG00000182985.12	CADM1	17534	ENSG00000182985.12
rs76942203	11	116973247	A	G	0.0587	0.0263	0.0041	9.08e-11	484680	bmi	AP000936.4	0	ENSG00000224077.1	SIK3	4094	ENSG00000160584.11
rs3825061	11	118944675	T	C	0.3863	0.014	0.0017	6.15e-16	718354	bmi	VPS11	0	ENSG00000160695.10	VPS11	0	ENSG00000160695.10
rs693701	11	119804461	T	C	0.2373	0.0108	0.0019	1.04e-08	806706	bmi	RP11-831A10.2	54202	ENSG00000254863.1	TRIM29	177522	ENSG00000137699.12
rs11218510	11	121922587	A	G	0.3949	-0.014	0.002	6.79e-13	484680	bmi	RP11-166D19.1	0	ENSG00000255248.2	BLID	63475	ENSG00000259571.1
rs7127978	11	122526501	C	A	0.3646	0.0117	0.0018	2.19e-11	718461	bmi	UBASH3B	0	ENSG00000154127.5	UBASH3B	0	ENSG00000154127.5
rs10790809	11	126372550	A	G	0.4369	-0.0113	0.0019	3.19e-09	484680	bmi	KIRREL3	0	ENSG00000149571.6	KIRREL3	0	ENSG00000149571.6
rs7944782	11	130795698	T	G	0.5016	-0.0144	0.0017	3.61e-17	718230	bmi	SNX19	9294	ENSG00000120451.6	SNX19	9294	ENSG00000120451.6
rs12788343	11	131452912	C	T	0.4017	0.0147	0.0019	3.42e-14	484680	bmi	NTM	0	ENSG00000182667.10	NTM	0	ENSG00000182667.10
rs12222235	11	131984330	T	C	0.3305	-0.0128	0.0018	1.78e-12	718613	bmi	NTM	0	ENSG00000182667.10	NTM	0	ENSG00000182667.10
rs2007518	11	132639606	G	A	0.4382	0.013	0.0017	1.96e-14	718682	bmi	OPCML	0	ENSG00000183715.9	OPCML	0	ENSG00000183715.9
rs10894670	11	133221987	C	A	0.441	0.0096	0.0016	3.64e-09	805154	bmi	OPCML	0	ENSG00000183715.9	OPCML	0	ENSG00000183715.9
rs329651	11	133767622	G	T	0.194	-0.016	0.0021	2.13e-14	799668	bmi	MIR4697	777	ENSG00000264919.1	IGSF9B	10837	ENSG00000080854.10
rs12364470	11	134601012	G	T	0.1465	0.0187	0.0022	2.18e-17	799515	bmi	RP11-469N6.1	4478	ENSG00000251226.1	AP003062.1	254234	ENSG00000268936.1
rs11611246	12	939480	T	G	0.199	0.0223	0.002	2.04e-28	793063	bmi	WNK1	0	ENSG00000060237.12	WNK1	0	ENSG00000060237.12
rs2108635	12	2159556	G	A	0.3521	0.0122	0.002	7.31e-10	484680	bmi	CACNA1C	0	ENSG00000151067.16	CACNA1C	0	ENSG00000151067.16
rs12422552	12	14413931	C	G	0.2689	-0.0131	0.0019	1.78e-11	718012	bmi	GNAI2P1	5771	ENSG00000255749.1	ATF7IP	104679	ENSG00000171681.8
rs10744146	12	17212881	G	A	0.4645	0.0113	0.0017	2.54e-11	718403	bmi	RNU6-837P	11451	ENSG00000212358.1	LMO3	449353	ENSG00000048540.10
rs12321197	12	18090659	G	T	0.0302	0.0286	0.0049	6.4e-09	712102	bmi	RERGL	143144	ENSG00000111404.2	RERGL	143144	ENSG00000111404.2
rs11044430	12	19287416	T	A	0.156	-0.0161	0.0023	3.77e-12	718664	bmi	PLEKHA5	0	ENSG00000052126.10	PLEKHA5	0	ENSG00000052126.10
rs11608710	12	23753927	G	T	0.06	0.0247	0.0041	1.44e-09	484680	bmi	SOX5	0	ENSG00000134532.11	SOX5	0	ENSG00000134532.11
rs10842240	12	24060075	C	G	0.1256	0.0195	0.0025	1.21e-14	718478	bmi	SOX5	0	ENSG00000134532.11	SOX5	0	ENSG00000134532.11
rs11170468	12	39430048	C	A	0.2174	-0.013	0.0019	1.12e-11	806636	bmi	RP11-554L12.2	21782	ENSG00000257237.1	CPNE8	128816	ENSG00000139117.9
rs73096560	12	39996693	T	A	0.0192	0.0379	0.0069	4.44e-08	484680	bmi	ABCD2	0	ENSG00000173208.3	ABCD2	0	ENSG00000173208.3
rs11181001	12	41948196	A	G	0.4806	0.0136	0.0016	1.17e-16	805907	bmi	PDZRN4	0	ENSG00000165966.10	PDZRN4	0	ENSG00000165966.10
rs2269828	12	47471439	A	G	0.3114	-0.0097	0.0018	3.98e-08	806232	bmi	AMIGO2	0	ENSG00000139211.5	AMIGO2	0	ENSG00000139211.5
rs7975791	12	49413486	T	C	0.0469	-0.0249	0.0043	9.02e-09	787479	bmi	KMT2D	0	ENSG00000167548.10	KMT2D	0	ENSG00000167548.10
rs7138803	12	50247468	A	G	0.387	0.0297	0.0017	3.1e-71	806772	bmi	RP11-70F11.7	7522	ENSG00000257253.1	BCDIN3D	10556	ENSG00000186666.4
rs4077093	12	51593616	T	G	0.2088	0.012	0.0022	3.1e-08	654762	bmi	POU6F1	0	ENSG00000184271.11	POU6F1	0	ENSG00000184271.11
rs7134628	12	53785861	A	G	0.1019	0.0168	0.0028	2.59e-09	718289	bmi	SP1	0	ENSG00000185591.5	SP1	0	ENSG00000185591.5
rs4759075	12	54667285	C	T	0.4206	-0.0118	0.0016	4.49e-13	806786	bmi	RP11-968A15.2	0	ENSG00000257596.1	CBX5	0	ENSG00000094916.9
rs2271189	12	56494991	A	G	0.396	-0.0141	0.0018	9.26e-16	706022	bmi	ERBB3	0	ENSG00000065361.10	ERBB3	0	ENSG00000065361.10
rs113397893	12	57611285	G	A	0.0769	0.0222	0.0036	8.7e-10	484680	bmi	NXPH4	0	ENSG00000182379.9	NXPH4	0	ENSG00000182379.9
rs7975187	12	60964108	G	A	0.2288	0.0137	0.0021	3.86e-11	718606	bmi	RP11-154D9.1	151034	ENSG00000257865.1	SLC16A7	787713	ENSG00000118596.7
rs1819844	12	68205604	A	G	0.1694	0.0142	0.0021	2.13e-11	806479	bmi	RP11-43N5.1	82349	ENSG00000255970.1	DYRK2	146418	ENSG00000127334.10
rs650198	12	69674595	C	T	0.2706	0.0137	0.0019	6.43e-13	714521	bmi	RP11-1143G9.2	3582	ENSG00000257818.1	CPSF6	6457	ENSG00000111605.12
rs61754230	12	72179446	T	C	0.0189	0.0451	0.007	1.2e-10	484680	bmi	RAB21	0	ENSG00000080371.4	RAB21	0	ENSG00000080371.4
rs11115176	12	82465797	C	T	0.2161	-0.0131	0.0019	6.79e-12	805743	bmi	RP11-362A1.2	73056	ENSG00000258193.1	CCDC59	151663	ENSG00000133773.7
rs4391884	12	84283859	G	T	0.3479	-0.0109	0.002	4.57e-08	484680	bmi	RP11-384P14.1	228361	ENSG00000257124.2	TMTC2	755210	ENSG00000179104.4
rs10506971	12	89757937	G	A	0.4479	0.0142	0.0017	4.69e-17	717231	bmi	RP11-1109F11.3	3647	ENSG00000271327.1	DUSP6	10889	ENSG00000139318.7
rs10858948	12	90478651	A	G	0.4975	-0.0093	0.0017	4.12e-08	714091	bmi	RP11-567C2.1	22865	ENSG00000257194.2	ATP2B1	375574	ENSG00000070961.10
rs2579106	12	90628230	C	T	0.2728	0.0131	0.002	1.99e-11	718394	bmi	RP11-753N8.1	46441	ENSG00000258183.1	ATP2B1	525153	ENSG00000070961.10
rs55966114	12	97584357	T	C	0.1885	0.0146	0.0024	2.47e-09	484680	bmi	RP11-541G9.1	4970	ENSG00000258131.1	NEDD1	237228	ENSG00000139350.7
rs1420341	12	97913785	C	T	0.1783	0.0133	0.0022	3.33e-09	718395	bmi	RMST	0	ENSG00000255794.2	NEDD1	566656	ENSG00000139350.7
rs651548	12	99560183	A	G	0.3634	0.0146	0.0018	2.38e-16	713780	bmi	ANKS1B	0	ENSG00000185046.14	ANKS1B	0	ENSG00000185046.14
rs6539064	12	103706754	G	C	0.2532	-0.0194	0.0019	1.14e-23	718487	bmi	C12orf42	0	ENSG00000179088.10	C12orf42	0	ENSG00000179088.10
rs961498	12	107713511	G	C	0.503	-0.0109	0.0019	1.43e-08	484680	bmi	BTBD11	0	ENSG00000151136.10	BTBD11	0	ENSG00000151136.10
rs12316047	12	108393845	A	G	0.2392	-0.0174	0.002	1.34e-17	717209	bmi	RP11-554D14.1	87448	ENSG00000257129.1	WSCD2	129403	ENSG00000075035.5
rs3825393	12	109883374	T	C	0.358	-0.0102	0.0017	1.87e-09	806785	bmi	RP11-256L11.3	0	ENSG00000255655.1	MYO1H	0	ENSG00000174527.5
rs6606686	12	110903380	G	C	0.3031	0.0156	0.0017	3.57e-19	806671	bmi	GPN3	0	ENSG00000111231.4	GPN3	0	ENSG00000111231.4
rs2891403	12	113137572	A	G	0.2636	-0.0116	0.0018	2.24e-10	798973	bmi	RPH3A	0	ENSG00000089169.10	RPH3A	0	ENSG00000089169.10
rs7952757	12	114085798	C	T	0.3206	0.0108	0.0018	2.83e-09	717817	bmi	RP11-438N16.1	31466	ENSG00000249550.2	RBM19	168745	ENSG00000122965.6
rs11066871	12	114432613	T	C	0.0707	-0.0224	0.0034	2.3e-11	718408	bmi	RBM19	28437	ENSG00000122965.6	RBM19	28437	ENSG00000122965.6
rs1896124	12	116097056	A	G	0.3626	0.0101	0.0018	9.97e-09	718405	bmi	RP11-1028N23.4	19517	ENSG00000257407.1	RP11-116D17.1	294506	ENSG00000257726.1
rs2707183	12	116957607	G	T	0.4679	0.0093	0.0017	4.89e-08	718328	bmi	RP11-148B3.1	982	ENSG00000258018.1	MAP1LC3B2	39579	ENSG00000171471.5
rs10850777	12	117596788	A	G	0.4388	0.0108	0.0017	2.65e-10	718626	bmi	FBXO21	0	ENSG00000135108.10	FBXO21	0	ENSG00000135108.10
rs7968390	12	118414697	G	A	0.3156	-0.0116	0.0018	2.43e-10	718650	bmi	KSR2	7909	ENSG00000171435.9	KSR2	7909	ENSG00000171435.9
rs7961979	12	121671261	A	C	0.1314	0.0177	0.0026	7.26e-12	718518	bmi	P2RX4	0	ENSG00000135124.10	P2RX4	0	ENSG00000135124.10
rs12369179	12	122963550	T	C	0.085	-0.034	0.0031	2.32e-28	703003	bmi	ZCCHC8	0	ENSG00000033030.9	ZCCHC8	0	ENSG00000033030.9
rs117711868	12	123540756	A	G	0.0211	0.0376	0.0067	1.84e-08	484680	bmi	PITPNM2	0	ENSG00000090975.8	PITPNM2	0	ENSG00000090975.8
rs7307277	12	124475156	G	A	0.3454	0.0119	0.0017	5.28e-12	806454	bmi	FAM101A	0	ENSG00000178882.9	FAM101A	0	ENSG00000178882.9
rs11246991	12	132688115	T	C	0.1261	0.0145	0.0026	2e-08	678601	bmi	GALNT9	0	ENSG00000182870.8	GALNT9	0	ENSG00000182870.8
rs11614340	12	133426483	C	T	0.2934	0.0117	0.0018	1.87e-10	718698	bmi	CHFR	0	ENSG00000072609.13	CHFR	0	ENSG00000072609.13
rs9579775	13	20616557	C	A	0.1331	0.02	0.0029	9.23e-12	484680	bmi	ZMYM2	0	ENSG00000121741.12	ZMYM2	0	ENSG00000121741.12
rs1967772	13	28036062	A	G	0.2719	-0.0173	0.0019	9.4e-20	717929	bmi	MTIF3	11323	ENSG00000122033.10	MTIF3	11323	ENSG00000122033.10
rs1933437	13	28624294	G	A	0.3786	0.0143	0.0017	2.36e-16	718678	bmi	FLT3	0	ENSG00000122025.10	FLT3	0	ENSG00000122025.10
rs12872889	13	28674628	C	T	0.2393	0.0141	0.0023	3.82e-10	484680	bmi	FLT3	0	ENSG00000122025.10	FLT3	0	ENSG00000122025.10
rs1045411	13	31033232	T	C	0.2807	-0.0139	0.0019	6.66e-14	791709	bmi	HMGB1	0	ENSG00000189403.10	HMGB1	0	ENSG00000189403.10
rs9595908	13	33184288	C	T	0.3573	-0.0154	0.0017	3.73e-20	806589	bmi	PDS5B	0	ENSG00000083642.14	PDS5B	0	ENSG00000083642.14
rs9544930	13	36236428	A	G	0.1399	-0.0136	0.0024	2.18e-08	711440	bmi	NBEA	0	ENSG00000172915.14	NBEA	0	ENSG00000172915.14
rs9603697	13	40783323	T	C	0.3184	0.0134	0.0018	1.69e-13	718556	bmi	RPL17P51	15439	ENSG00000271429.1	AL133318.1	327815	ENSG00000269120.1
rs41284828	13	50963685	A	G	0.0302	-0.0341	0.0057	3e-09	484680	bmi	DLEU1	0	ENSG00000176124.7	DLEU1	0	ENSG00000176124.7
rs1343604	13	53649813	A	C	0.1732	-0.013	0.0022	4.59e-09	718682	bmi	OLFM4	23621	ENSG00000102837.6	OLFM4	23621	ENSG00000102837.6
rs12429545	13	54102206	A	G	0.1218	0.0313	0.0024	1.42e-37	797614	bmi	AL450423.1	160115	ENSG00000220990.1	OLFM4	476014	ENSG00000102837.6
rs9527189	13	54830999	A	G	0.2389	0.0126	0.0022	2.12e-08	484680	bmi	LINC00458	123998	ENSG00000234787.3	OLFM4	1204807	ENSG00000102837.6
rs9538141	13	59178258	G	A	0.4777	-0.0154	0.0017	3.06e-19	717516	bmi	CTAGE16P	73098	ENSG00000214335.3	PCDH17	874813	ENSG00000118946.7
rs2322622	13	60497331	C	T	0.3528	0.0098	0.0017	4.64e-09	806789	bmi	DIAPH3	0	ENSG00000139734.13	DIAPH3	0	ENSG00000139734.13
rs1394879	13	62683659	C	G	0.3998	0.011	0.0017	1.67e-10	718541	bmi	LINC00358	79978	ENSG00000229578.1	PCDH20	681439	ENSG00000197991.10
rs9540493	13	66205704	A	G	0.458	0.0129	0.0017	7.85e-15	803641	bmi	HNRNPA3P5	156360	ENSG00000236565.2	PCDH9	671263	ENSG00000184226.10
rs9571687	13	67472713	A	C	0.3404	-0.0122	0.0018	1.53e-11	718634	bmi	PCDH9-AS2	0	ENSG00000228842.2	PCDH9	0	ENSG00000184226.10
rs1441264	13	79580919	G	A	0.4154	-0.0174	0.0017	7.6e-25	794966	bmi	NIPA2P5	83999	ENSG00000236277.1	RBM26	305043	ENSG00000139746.11
rs7998796	13	81020036	G	A	0.3291	0.0102	0.0018	1.69e-08	718631	bmi	RNU6-61P	76367	ENSG00000202398.1	SPRY2	104950	ENSG00000136158.6
rs9531786	13	85983968	C	G	0.3715	-0.0111	0.0018	4.11e-10	714692	bmi	LINC00351	0	ENSG00000226317.2	SLITRK6	382957	ENSG00000184564.8
rs77432547	13	86494817	G	A	0.2771	0.017	0.0021	1.44e-15	484680	bmi	MOB1AP1	48317	ENSG00000228241.1	SLITRK6	121194	ENSG00000184564.8
rs76134593	13	90395288	T	G	0.0218	0.0368	0.0066	2.38e-08	484680	bmi	RPL7L1P1	90123	ENSG00000234227.1	GPC5	1655641	ENSG00000179399.9
rs1927790	13	96922191	C	T	0.394	0.014	0.0016	1.57e-17	806731	bmi	HS6ST3	0	ENSG00000185352.7	HS6ST3	0	ENSG00000185352.7
rs2094474	13	98210083	C	A	0.2947	0.0105	0.0019	1.89e-08	718628	bmi	PSMA6P4	81370	ENSG00000271625.1	RAP2A	88701	ENSG00000125249.6
rs17574378	13	99116384	C	T	0.2733	-0.014	0.0019	7.25e-14	718466	bmi	STK24	0	ENSG00000102572.10	STK24	0	ENSG00000102572.10
rs9514131	13	104090848	T	G	0.1289	-0.0155	0.0026	2.92e-09	710946	bmi	ATP6V1G1P7	6122	ENSG00000230474.1	SLC10A2	371652	ENSG00000125255.5
rs4349008	13	105803056	A	G	0.0623	0.0204	0.0037	3.04e-08	557503	bmi	DAOA-AS1	308348	ENSG00000232307.1	DAOA	315160	ENSG00000182346.13
rs9888533	13	107854612	C	T	0.4698	-0.0125	0.0019	1.38e-10	484680	bmi	FAM155A	0	ENSG00000204442.2	FAM155A	0	ENSG00000204442.2
rs7982732	13	111880815	A	G	0.3911	-0.0109	0.0017	2.94e-10	718671	bmi	ARHGEF7	0	ENSG00000102606.13	ARHGEF7	0	ENSG00000102606.13
rs12868881	13	112218924	A	T	0.4066	0.0138	0.0017	1.4e-15	718650	bmi	RP11-65D24.2	21624	ENSG00000204398.5	RP11-65D24.2	21624	ENSG00000204398.5
rs10132280	14	25928179	A	C	0.311	-0.0214	0.0018	2.28e-33	806477	bmi	RP11-388G3.1	26739	ENSG00000257976.1	STXBP6	408676	ENSG00000168952.11
rs12885454	14	29736838	A	C	0.3559	-0.018	0.0017	5.44e-26	805503	bmi	RP11-562L8.1	0	ENSG00000257522.1	PRKD1	308849	ENSG00000184304.10
rs10483389	14	30495719	T	C	0.041	0.0334	0.0041	3.04e-16	794037	bmi	CTD-2251F13.1	0	ENSG00000248975.2	PRKD1	0	ENSG00000184304.10
rs17522122	14	33302882	T	G	0.4667	0.0167	0.0017	7.93e-24	791700	bmi	AKAP6	2315	ENSG00000151320.6	AKAP6	2315	ENSG00000151320.6
rs12879626	14	34721134	T	G	0.3906	-0.0099	0.0017	1.19e-08	718491	bmi	EGLN3	0	ENSG00000129521.9	EGLN3	0	ENSG00000129521.9
rs76420714	14	35628729	C	T	0.0982	-0.019	0.0032	3.6e-09	484680	bmi	KIAA0391	0	ENSG00000258790.1	KIAA0391	0	ENSG00000258790.1
rs9805893	14	40105994	C	A	0.2022	0.0155	0.0025	8.98e-10	539041	bmi	RP11-111A21.1	123010	ENSG00000258526.1	FBXO33	204290	ENSG00000165355.7
rs1958898	14	40886886	C	G	0.2098	-0.0146	0.0021	4.23e-12	718191	bmi	RP11-662J14.2	28542	ENSG00000258480.1	FBXO33	985182	ENSG00000165355.7
rs4900714	14	47302219	T	G	0.4776	0.015	0.0017	1e-18	718662	bmi	MDGA2	6607	ENSG00000139915.14	MDGA2	6607	ENSG00000139915.14
rs8022717	14	60111221	A	G	0.3491	-0.0099	0.0018	2.62e-08	718541	bmi	RTN1	0	ENSG00000139970.12	RTN1	0	ENSG00000139970.12
rs217669	14	62360075	C	T	0.2776	0.0172	0.0021	6.27e-16	484680	bmi	CTD-2277K2.1	0	ENSG00000258882.1	SYT16	93728	ENSG00000139973.11
rs1954494	14	62593297	C	T	0.4392	-0.0097	0.0016	2.43e-09	806720	bmi	LINC00643	0	ENSG00000186369.5	SYT16	24866	ENSG00000139973.11
rs6573463	14	63352049	A	C	0.356	0.0101	0.0017	2.41e-09	806229	bmi	KCNH5	0	ENSG00000140015.15	KCNH5	0	ENSG00000140015.15
rs2296325	14	65414379	T	C	0.1917	0.0133	0.0024	3.7e-08	484680	bmi	RAB15	0	ENSG00000139998.10	RAB15	0	ENSG00000139998.10
rs3902951	14	69789755	G	T	0.2309	0.0134	0.0019	2.88e-12	794335	bmi	GALNT16	0	ENSG00000100626.12	GALNT16	0	ENSG00000100626.12
rs6574100	14	73323682	T	A	0.4113	-0.0118	0.0017	1.1e-11	718298	bmi	DPF3	0	ENSG00000205683.7	DPF3	0	ENSG00000205683.7
rs17105272	14	77529783	T	C	0.3189	0.0117	0.0018	1.73e-10	717959	bmi	RP11-7F17.4	0	ENSG00000258473.1	KIAA1737	34657	ENSG00000198894.3
rs10146527	14	79499850	C	T	0.3647	-0.0126	0.0017	2.38e-13	793469	bmi	NRXN3	0	ENSG00000021645.13	NRXN3	0	ENSG00000021645.13
rs7144011	14	79940383	T	G	0.2334	0.0263	0.002	2.37e-40	806721	bmi	NRXN3	0	ENSG00000021645.13	NRXN3	0	ENSG00000021645.13
rs4517716	14	83013876	G	C	0.2076	0.0117	0.002	4.27e-09	806706	bmi	snoU13	85344	ENSG00000238978.1	SEL1L	1013671	ENSG00000071537.9
rs7141307	14	88375040	C	T	0.2603	0.0141	0.002	5.95e-13	717310	bmi	GALC	0	ENSG00000054983.12	GALC	0	ENSG00000054983.12
rs1951455	14	91512339	T	C	0.2813	-0.0148	0.0019	6.05e-15	718607	bmi	RPS6KA5	0	ENSG00000100784.5	RPS6KA5	0	ENSG00000100784.5
rs942066	14	94031914	A	G	0.373	-0.0202	0.002	2.36e-24	484680	bmi	UNC79	0	ENSG00000133958.9	UNC79	0	ENSG00000133958.9
rs17096510	14	98616999	C	A	0.13	-0.0141	0.0025	3.05e-08	718450	bmi	RP11-61O1.1	0	ENSG00000259097.1	C14orf64	172538	ENSG00000246223.4
rs3850422	14	99671788	A	G	0.4255	-0.0112	0.0016	6.76e-12	806425	bmi	BCL11B	0	ENSG00000127152.13	BCL11B	0	ENSG00000127152.13
rs12147845	14	101144596	T	C	0.1115	0.0187	0.0027	4.97e-12	716257	bmi	RP11-566J3.2	0	ENSG00000258717.1	DLK1	47446	ENSG00000185559.9
rs7161194	14	101529005	A	G	0.3437	0.019	0.0019	2.23e-24	773952	bmi	MIR377	529	ENSG00000199015.2	AL117190.3	168359	ENSG00000269375.1
rs2448241	14	102414767	A	G	0.0986	-0.0168	0.0029	4.42e-09	716801	bmi	RP11-1017G21.5	0	ENSG00000271780.1	DYNC1H1	16098	ENSG00000197102.6
rs7159965	14	102780553	G	C	0.1712	0.0144	0.0022	1.12e-10	714850	bmi	ZNF839	3161	ENSG00000022976.11	ZNF839	3161	ENSG00000022976.11
rs3803286	14	103246470	A	G	0.3407	0.0178	0.0018	2.75e-23	718369	bmi	TRAF3	0	ENSG00000131323.10	TRAF3	0	ENSG00000131323.10
rs11626905	14	104016066	T	C	0.229	-0.0119	0.0021	7.55e-09	717508	bmi	RNU7-160P	616	ENSG00000252469.1	BAG5	6815	ENSG00000166170.9
rs12594043	15	27034988	G	C	0.4795	-0.0102	0.0017	1.31e-09	718508	bmi	GABRB3	0	ENSG00000166206.9	GABRB3	0	ENSG00000166206.9
rs12898464	15	29853387	C	T	0.1164	0.0169	0.003	1.55e-08	484680	bmi	FAM189A1	0	ENSG00000104059.4	FAM189A1	0	ENSG00000104059.4
rs7172627	15	31877690	G	A	0.477	0.0114	0.0017	1.81e-11	718111	bmi	OTUD7A	0	ENSG00000169918.5	OTUD7A	0	ENSG00000169918.5
rs7181610	15	35826859	T	A	0.1447	-0.0146	0.0025	4.5e-09	696547	bmi	DPH6	0	ENSG00000134146.7	DPH6	0	ENSG00000134146.7
rs11636611	15	36391965	C	T	0.5019	-0.0104	0.0017	8.85e-10	718657	bmi	RP11-184D12.1	0	ENSG00000259639.1	C15orf41	479847	ENSG00000186073.7
rs2577947	15	42037570	C	T	0.1757	0.0135	0.0022	7.35e-10	718665	bmi	MGA	0	ENSG00000174197.12	MGA	0	ENSG00000174197.12
rs12439798	15	46584787	T	G	0.438	0.0127	0.0017	1.21e-13	718639	bmi	RP11-640I2.1	48765	ENSG00000259593.1	SQRDL	601295	ENSG00000137767.9
rs2413831	15	47105445	T	C	0.2671	-0.0108	0.0019	1.77e-08	718659	bmi	RP11-627D16.1	8403	ENSG00000259255.1	FKSG62	320248	ENSG00000259752.1
rs12912380	15	47947291	T	C	0.1131	-0.0171	0.0027	1.52e-10	790356	bmi	SEMA6D	0	ENSG00000137872.11	SEMA6D	0	ENSG00000137872.11
rs6493498	15	51754451	T	C	0.4465	0.0137	0.0016	4.84e-17	805967	bmi	DMXL2	0	ENSG00000104093.9	DMXL2	0	ENSG00000104093.9
rs2456526	15	53089442	C	T	0.1427	0.0145	0.0023	2.15e-10	806654	bmi	RP11-209K10.2	4369	ENSG00000259203.1	ONECUT1	6169	ENSG00000169856.7
rs8024806	15	53473990	C	T	0.0632	-0.0254	0.0035	6.73e-13	717733	bmi	RP11-209E8.1	52095	ENSG00000259237.1	WDR72	331948	ENSG00000166415.10
rs111673558	15	55469742	A	G	0.0237	-0.0368	0.0063	5.43e-09	484680	bmi	RSL24D1	3262	ENSG00000137876.5	RSL24D1	3262	ENSG00000137876.5
rs1032179	15	59479266	T	A	0.2458	0.0138	0.002	6.49e-12	718641	bmi	MYO1E	0	ENSG00000157483.4	MYO1E	0	ENSG00000157483.4
rs340025	15	60908307	T	C	0.4081	-0.0127	0.0016	1.4e-14	806687	bmi	RORA	0	ENSG00000069667.11	RORA	0	ENSG00000069667.11
rs2899663	15	61194234	A	G	0.4883	-0.0098	0.0016	2.07e-09	805175	bmi	RORA	0	ENSG00000069667.11	RORA	0	ENSG00000069667.11
rs8033510	15	61445514	T	C	0.3636	0.0107	0.0018	1.73e-09	717292	bmi	RORA	0	ENSG00000069667.11	RORA	0	ENSG00000069667.11
rs12595158	15	62316035	T	C	0.0264	-0.0382	0.0052	1.3e-13	786284	bmi	VPS13C	0	ENSG00000129003.11	VPS13C	0	ENSG00000129003.11
rs11635675	15	63793238	G	T	0.3454	-0.0123	0.0018	1.14e-11	717037	bmi	USP3	3555	ENSG00000140455.12	USP3	3555	ENSG00000140455.12
rs11629783	15	66741387	G	C	0.228	-0.0143	0.002	1.43e-12	718567	bmi	MAP2K1	0	ENSG00000169032.5	MAP2K1	0	ENSG00000169032.5
rs2241423	15	68086838	A	G	0.2285	-0.0298	0.0019	3.6e-54	806797	bmi	MAP2K5	0	ENSG00000137764.15	MAP2K5	0	ENSG00000137764.15
rs7164727	15	73093991	C	T	0.3112	-0.0171	0.0017	2.38e-23	805992	bmi	ADPGK-AS1	3451	ENSG00000260898.1	ADPGK	15804	ENSG00000159322.13
rs12914489	15	74187937	A	G	0.0836	0.0172	0.0027	8.78e-11	806429	bmi	AC108137.1	4109	ENSG00000222064.1	TBC1D21	6382	ENSG00000167139.4
rs11855853	15	78012618	T	C	0.2593	-0.0161	0.002	1.3e-16	717703	bmi	LINGO1	0	ENSG00000169783.8	LINGO1	0	ENSG00000169783.8
rs12595749	15	79432359	G	A	0.4044	-0.0131	0.0017	1.53e-14	718687	bmi	AC069082.1	25658	ENSG00000239022.1	RASGRF1	49244	ENSG00000058335.11
rs12914623	15	80993570	C	G	0.2722	-0.0159	0.0019	2e-16	718054	bmi	ABHD17C	0	ENSG00000136379.7	ABHD17C	0	ENSG00000136379.7
rs186017271	15	83368605	A	G	0.0152	0.0459	0.0081	1.6e-08	484680	bmi	AP3B2	0	ENSG00000103723.8	AP3B2	0	ENSG00000103723.8
rs62020775	15	89960286	A	T	0.1411	-0.0152	0.0028	4.38e-08	484680	bmi	LINC00925	20815	ENSG00000255571.2	RHCG	38394	ENSG00000140519.8
rs7498044	15	92573639	A	G	0.2134	-0.0163	0.0024	4.89e-12	484680	bmi	SLCO3A1	0	ENSG00000176463.9	SLCO3A1	0	ENSG00000176463.9
rs11633626	15	95271378	C	A	0.3687	0.0157	0.0018	7.27e-19	718669	bmi	CTD-2576F9.1	127325	ENSG00000260521.2	MCTP2	247746	ENSG00000140563.10
rs11638950	15	98301367	C	A	0.4112	-0.0107	0.0017	6.25e-10	717907	bmi	LINC00923	0	ENSG00000251209.3	LINC00923	0	ENSG00000251209.3
rs58139454	15	99230162	C	G	0.2216	-0.0145	0.0023	2.57e-10	484680	bmi	IGF1R	0	ENSG00000140443.9	IGF1R	0	ENSG00000140443.9
rs2715423	15	99511873	A	G	0.2805	-0.0115	0.0019	1.9e-09	706401	bmi	PGPEP1L	0	ENSG00000183571.9	PGPEP1L	0	ENSG00000183571.9
rs11866815	16	387867	T	C	0.2568	-0.0153	0.0019	2.21e-16	806553	bmi	AXIN1	0	ENSG00000103126.10	AXIN1	0	ENSG00000103126.10
rs2516739	16	2097158	A	G	0.2033	-0.0153	0.002	4.38e-14	777941	bmi	NTHL1	0	ENSG00000065057.3	NTHL1	0	ENSG00000065057.3
rs181179291	16	2787062	C	A	0.0105	0.0658	0.0095	4.58e-12	484680	bmi	SRRM2-AS1	15	ENSG00000205913.2	SRRM2	15268	ENSG00000167978.12
rs12448257	16	3599655	A	G	0.2185	0.0161	0.002	9.04e-16	797946	bmi	NLRC3	0	ENSG00000167984.12	CLUAP1	10607	ENSG00000103351.8
rs879620	16	4015729	C	T	0.4034	-0.0226	0.0017	8.45e-39	718515	bmi	ADCY9	0	ENSG00000162104.5	ADCY9	0	ENSG00000162104.5
rs1876359	16	4930100	T	C	0.3679	0.0128	0.0017	2.98e-14	806681	bmi	UBN1	0	ENSG00000118900.10	UBN1	0	ENSG00000118900.10
rs2058527	16	6704749	T	G	0.2715	-0.0115	0.0019	1.8e-09	718465	bmi	RBFOX1	0	ENSG00000078328.15	RBFOX1	0	ENSG00000078328.15
rs1990573	16	9713688	A	G	0.3061	-0.0129	0.0018	2.11e-13	804412	bmi	RNA5SP404	19603	ENSG00000252927.1	RP11-297M9.1	47054	ENSG00000260362.1
rs6497676	16	10180223	G	A	0.3774	0.0101	0.0017	8.7e-09	718656	bmi	GRIN2A	0	ENSG00000183454.9	GRIN2A	0	ENSG00000183454.9
rs4985155	16	15129459	G	A	0.3311	-0.0102	0.0017	3.39e-09	806518	bmi	PDXDC1	0	ENSG00000179889.14	PDXDC1	0	ENSG00000179889.14
rs12446632	16	19935389	A	G	0.1371	-0.0353	0.0024	3.12e-50	801438	bmi	AC134300.1	33470	ENSG00000265524.1	GPRC5B	37900	ENSG00000167191.7
rs11074448	16	20261637	C	T	0.0827	-0.0236	0.0032	1.52e-13	706777	bmi	SNRPEP3	11068	ENSG00000227624.2	GP2	59257	ENSG00000169347.12
rs9921327	16	20375168	G	A	0.3995	0.014	0.0016	1.78e-17	806771	bmi	PDILT	0	ENSG00000169340.5	PDILT	0	ENSG00000169340.5
rs194809	16	23804956	A	G	0.1871	0.0126	0.0022	4.86e-09	718688	bmi	CHP2	34684	ENSG00000166869.2	CHP2	34684	ENSG00000166869.2
rs7195386	16	24578458	T	C	0.4924	0.0129	0.0017	2.17e-14	718678	bmi	RBBP6	0	ENSG00000122257.14	RBBP6	0	ENSG00000122257.14
rs7186893	16	24806420	T	G	0.2631	-0.0143	0.0019	1.43e-13	717660	bmi	TNRC6A	0	ENSG00000090905.13	TNRC6A	0	ENSG00000090905.13
rs7498665	16	28883241	G	A	0.3821	0.0285	0.0017	1.14e-66	804216	bmi	SH2B1	0	ENSG00000178188.10	SH2B1	0	ENSG00000178188.10
rs4787486	16	29977562	T	A	0.4585	0.0218	0.0017	8.18e-38	718657	bmi	TMEM219	0	ENSG00000149932.12	TMEM219	0	ENSG00000149932.12
rs9935222	16	31523926	A	C	0.3377	0.0096	0.0017	1.75e-08	806550	bmi	C16orf58	3296	ENSG00000140688.12	C16orf58	3296	ENSG00000140688.12
rs6500208	16	49011249	A	G	0.2021	0.0146	0.002	3.21e-13	794515	bmi	RP11-98C8.1	89229	ENSG00000260067.1	CBLN1	300579	ENSG00000102924.7
rs1477023	16	49727574	A	C	0.2501	-0.0111	0.002	1.59e-08	718403	bmi	ZNF423	0	ENSG00000102935.7	ZNF423	0	ENSG00000102935.7
rs4784222	16	52537586	C	G	0.4775	0.0093	0.0017	4.56e-08	718458	bmi	TOX3	0	ENSG00000103460.12	TOX3	0	ENSG00000103460.12
rs16952520	16	53803038	G	A	0.0457	-0.0244	0.0041	2.69e-09	802414	bmi	FTO	0	ENSG00000140718.14	FTO	0	ENSG00000140718.14
rs8057044	16	53812614	A	G	0.4997	0.0612	0.0016	0	805656	bmi	FTO	0	ENSG00000140718.14	FTO	0	ENSG00000140718.14
rs11076022	16	54150978	G	A	0.4239	-0.0109	0.0016	3.02e-11	806593	bmi	FTO	0	ENSG00000140718.14	FTO	0	ENSG00000140718.14
rs9921416	16	54244754	T	C	0.4385	-0.0096	0.0017	3.69e-08	717650	bmi	RP11-324D17.2	28851	ENSG00000259759.1	RP11-324D17.1	34702	ENSG00000259517.1
rs7189122	16	56471410	C	T	0.1669	0.0146	0.0022	4.31e-11	718692	bmi	NUDT21	0	ENSG00000167005.9	NUDT21	0	ENSG00000167005.9
rs11075489	16	62803841	T	C	0.4739	-0.0116	0.0017	1.23e-11	718240	bmi	RP11-50O21.1	38285	ENSG00000260332.1	CDH8	732902	ENSG00000150394.9
rs7500305	16	68467707	T	G	0.2005	0.0122	0.0021	3.89e-09	718682	bmi	SMPD3	0	ENSG00000103056.7	SMPD3	0	ENSG00000103056.7
rs889398	16	69556715	T	C	0.4151	-0.0195	0.0016	3.23e-32	806620	bmi	NFAT5	42282	ENSG00000102908.16	NFAT5	42282	ENSG00000102908.16
rs75950518	16	70378917	T	C	0.1152	-0.0213	0.003	1.16e-12	484680	bmi	RP11-529K1.2	0	ENSG00000261777.1	RP11-529K1.3	0	ENSG00000260537.1
rs811054	16	72251132	C	T	0.4667	-0.0135	0.0016	2.36e-16	804912	bmi	RP11-328J14.1	7332	ENSG00000261673.1	PMFBP1	40355	ENSG00000118557.11
rs8049894	16	76814384	C	G	0.1862	0.0136	0.0022	5.37e-10	718351	bmi	CTD-2336H13.2	0	ENSG00000259995.1	RP11-58C22.1	144864	ENSG00000261833.1
rs12449219	16	77261943	G	C	0.144	0.0164	0.0026	1.44e-10	717999	bmi	RP11-538I12.2	0	ENSG00000261063.1	SYCE1L	14831	ENSG00000205078.5
rs2012502	16	81728081	A	C	0.3826	0.0119	0.0017	1.9e-12	804422	bmi	CMIP	0	ENSG00000153815.12	CMIP	0	ENSG00000153815.12
rs12922346	16	82438337	C	G	0.2641	0.0133	0.002	1.48e-11	716945	bmi	RP11-481E4.1	30096	ENSG00000259873.1	CDH13	222071	ENSG00000140945.11
rs7206608	16	82872628	G	C	0.3249	0.013	0.0018	1.2e-12	717196	bmi	CDH13	0	ENSG00000140945.11	CDH13	0	ENSG00000140945.11
rs455527	16	89644001	C	T	0.0694	-0.0194	0.0034	1.87e-08	794740	bmi	CPNE7	0	ENSG00000178773.10	CPNE7	0	ENSG00000178773.10
rs3923783	17	1843189	A	C	0.1784	-0.0222	0.0022	4.12e-23	714524	bmi	RTN4RL1	0	ENSG00000185924.6	RTN4RL1	0	ENSG00000185924.6
rs7217226	17	2136065	G	T	0.344	0.0137	0.0017	9.43e-16	800625	bmi	AL450226.2	0	ENSG00000225084.1	SMG6	0	ENSG00000070366.9
rs1000940	17	5283252	G	A	0.2832	0.0152	0.0018	7.8e-18	806516	bmi	NUP88	0	ENSG00000108559.7	NUP88	0	ENSG00000108559.7
rs2279620	17	7792465	C	G	0.1203	0.0161	0.0028	5.05e-09	702981	bmi	CHD3	0	ENSG00000170004.12	CHD3	0	ENSG00000170004.12
rs17681708	17	9792872	C	T	0.3326	0.0105	0.0018	7.18e-09	718674	bmi	GLP2R	0	ENSG00000065325.8	GLP2R	0	ENSG00000065325.8
rs1075901	17	15943910	T	C	0.4516	-0.0118	0.0016	4.43e-13	806810	bmi	AC002553.1	0	ENSG00000227782.1	AC002553.1	0	ENSG00000227782.1
rs4986044	17	21261560	T	C	0.455	-0.0177	0.0016	1.27e-27	802591	bmi	KCNJ12	17949	ENSG00000184185.5	KCNJ12	17949	ENSG00000184185.5
rs4795195	17	26318587	A	G	0.2872	0.0113	0.0019	3.33e-09	716736	bmi	RP11-218F4.1	17338	ENSG00000260019.1	NLK	50176	ENSG00000087095.8
rs1038088	17	28074563	T	G	0.4879	-0.0115	0.0016	1.37e-12	805864	bmi	SSH2	0	ENSG00000141298.13	SSH2	0	ENSG00000141298.13
rs3930349	17	31475545	A	C	0.2089	-0.014	0.002	7.68e-12	718661	bmi	ASIC2	0	ENSG00000108684.10	ASIC2	0	ENSG00000108684.10
rs4794977	17	32247585	G	C	0.4251	-0.0118	0.002	1.56e-09	484680	bmi	ASIC2	0	ENSG00000108684.10	ASIC2	0	ENSG00000108684.10
rs12150665	17	34914787	C	T	0.4069	-0.0168	0.0016	1.74e-24	806685	bmi	GGNBP2	0	ENSG00000005955.8	GGNBP2	0	ENSG00000005955.8
rs6607337	17	35057373	T	C	0.2978	-0.0124	0.0019	2.55e-11	718656	bmi	CTD-3194G12.1	15795	ENSG00000267499.1	MRM1	91966	ENSG00000129282.8
rs7219230	17	39286180	T	C	0.3394	0.0113	0.0018	4.87e-10	718657	bmi	KRTAP4-12	5761	ENSG00000213416.3	KRTAP4-12	5761	ENSG00000213416.3
rs2670854	17	41085683	G	A	0.2773	-0.0111	0.0019	1.97e-09	804311	bmi	RNY4P2	724	ENSG00000200510.1	AARSD1	16860	ENSG00000266967.2
rs4473241	17	42281282	T	G	0.3011	0.012	0.0021	5.35e-09	484680	bmi	CTB-175E5.7	0	ENSG00000267394.1	UBTF	1119	ENSG00000108312.10
rs16954324	17	46324584	T	C	0.1015	0.0254	0.0027	1.13e-20	806641	bmi	SKAP1	0	ENSG00000141293.11	SKAP1	0	ENSG00000141293.11
rs9897918	17	46680167	A	G	0.0172	-0.0354	0.0065	4.47e-08	739364	bmi	HOXB6	0	ENSG00000108511.8	HOXB6	0	ENSG00000108511.8
rs11655587	17	47140794	T	C	0.3572	-0.021	0.002	6.87e-26	484680	bmi	IGF2BP1	7782	ENSG00000159217.5	IGF2BP1	7782	ENSG00000159217.5
rs11652146	17	47422363	G	A	0.3134	-0.0098	0.0017	2.06e-08	806544	bmi	ZNF652	0	ENSG00000198740.4	ZNF652	0	ENSG00000198740.4
rs62072006	17	52938468	C	A	0.1409	0.016	0.0028	6.14e-09	484680	bmi	TOM1L1	38280	ENSG00000141198.9	TOM1L1	38280	ENSG00000141198.9
rs8071182	17	55336155	A	G	0.1647	0.0125	0.0022	1.26e-08	784689	bmi	MSI2	0	ENSG00000153944.6	MSI2	0	ENSG00000153944.6
rs9910424	17	55799993	C	T	0.487	0.0092	0.0016	1.44e-08	806002	bmi	AC007431.1	21849	ENSG00000166329.2	AC007431.1	21849	ENSG00000166329.2
rs11649864	17	56093061	A	G	0.0859	0.0192	0.003	2.52e-10	690306	bmi	SRSF1	8354	ENSG00000136450.8	SRSF1	8354	ENSG00000136450.8
rs8075273	17	61728881	A	C	0.2878	-0.0137	0.0018	4.67e-14	806500	bmi	MAP3K3	0	ENSG00000198909.3	MAP3K3	0	ENSG00000198909.3
rs12602912	17	65870073	T	C	0.212	0.0166	0.002	2.9e-16	788746	bmi	BPTF	0	ENSG00000171634.12	BPTF	0	ENSG00000171634.12
rs312750	17	68343539	A	G	0.4986	0.0097	0.0016	2.57e-09	806739	bmi	CTD-2378E21.1	0	ENSG00000267109.1	KCNJ2	167350	ENSG00000123700.4
rs4969071	17	71134806	T	C	0.4604	-0.0096	0.0017	2.21e-08	714798	bmi	POLR3KP2	24368	ENSG00000265469.1	SSTR2	26345	ENSG00000180616.4
rs2619976	17	71754545	T	C	0.4011	0.0105	0.0018	1.99e-09	716455	bmi	LINC00469	0	ENSG00000177338.9	SDK2	114317	ENSG00000069188.12
rs3744017	17	73871467	A	G	0.1931	0.0139	0.0022	2.43e-10	718595	bmi	TRIM47	0	ENSG00000132481.2	TRIM47	0	ENSG00000132481.2
rs8081039	17	75995829	T	C	0.0605	0.023	0.0037	6.02e-10	705384	bmi	TNRC6C	4420	ENSG00000078687.12	TNRC6C	4420	ENSG00000078687.12
rs1285245	17	77796889	C	G	0.3864	-0.0106	0.0018	1.63e-09	716945	bmi	RP11-353N14.2	362	ENSG00000262772.1	CBX4	10066	ENSG00000141582.10
rs12939549	17	78611724	G	A	0.4428	-0.018	0.0016	3.68e-28	806064	bmi	RPTOR	0	ENSG00000141564.9	RPTOR	0	ENSG00000141564.9
rs3935190	17	79084367	G	A	0.463	0.0155	0.0019	8.69e-16	484680	bmi	BAIAP2	0	ENSG00000175866.11	BAIAP2	0	ENSG00000175866.11
rs11658335	17	80084821	C	T	0.4184	0.0109	0.0017	8.64e-11	744446	bmi	CCDC57	0	ENSG00000176155.14	CCDC57	0	ENSG00000176155.14
rs8097672	18	1839601	T	A	0.1455	0.0209	0.0024	3.26e-18	718627	bmi	RP11-161I6.2	43924	ENSG00000263745.1	METTL4	697923	ENSG00000101574.10
rs478707	18	7543207	T	C	0.2032	-0.015	0.0024	1.98e-10	484680	bmi	PTPRM	23573	ENSG00000173482.12	PTPRM	23573	ENSG00000173482.12
rs7239048	18	13209542	C	T	0.1789	0.0144	0.0025	6.6e-09	484680	bmi	RP11-794M8.1	0	ENSG00000267239.1	LDLRAD4	7955	ENSG00000168675.14
rs891387	18	21103909	T	C	0.4951	0.0208	0.0017	9.26e-35	718548	bmi	NPC1	0	ENSG00000141458.8	NPC1	0	ENSG00000141458.8
rs1547874	18	22159869	C	T	0.1774	-0.0152	0.0022	3.5e-12	718671	bmi	RP11-449D8.1	48277	ENSG00000265485.1	HRH4	99948	ENSG00000134489.6
rs11083167	18	23793150	C	A	0.4798	0.0109	0.0019	1.36e-08	484680	bmi	NPM1P2	7282	ENSG00000266227.1	TAF4B	12750	ENSG00000141384.7
rs9304502	18	24498214	A	G	0.2097	-0.0116	0.0021	4.37e-08	718458	bmi	CHST9	0	ENSG00000154080.8	CHST9	0	ENSG00000154080.8
rs1941697	18	31251276	A	G	0.4466	0.0122	0.0017	8.36e-13	718538	bmi	ASXL3	0	ENSG00000141431.5	ASXL3	0	ENSG00000141431.5
rs1365466	18	36182440	C	T	0.2722	0.012	0.0018	6.04e-11	806724	bmi	RP11-687D19.1	52733	ENSG00000268566.1	CELF4	1036440	ENSG00000101489.14
rs2587614	18	39105924	T	C	0.1431	-0.0141	0.0025	2.14e-08	718683	bmi	RP11-142I20.1	0	ENSG00000267313.2	PIK3C3	429247	ENSG00000078142.7
rs371357	18	39937973	A	G	0.1778	0.0156	0.0022	2.45e-12	710558	bmi	LINC00907	0	ENSG00000267586.2	PIK3C3	270179	ENSG00000078142.7
rs1356506	18	40708038	C	T	0.3713	-0.0137	0.0018	8.39e-15	718632	bmi	RIT2	12381	ENSG00000152214.8	RIT2	12381	ENSG00000152214.8
rs954018	18	42598463	A	G	0.2895	-0.0127	0.0018	3.57e-13	806752	bmi	SETBP1	0	ENSG00000152217.12	SETBP1	0	ENSG00000152217.12
rs16978350	18	42940499	T	G	0.2763	-0.0128	0.0019	4.58e-11	718538	bmi	SLC14A2	0	ENSG00000132874.9	SLC14A2	0	ENSG00000132874.9
rs9965170	18	44788274	A	G	0.4346	-0.0105	0.0017	1.02e-09	718473	bmi	SKOR2	12720	ENSG00000215474.2	SKOR2	12720	ENSG00000215474.2
rs7239114	18	45921214	G	A	0.4586	-0.012	0.0017	6.24e-13	794467	bmi	ZBTB7C	0	ENSG00000184828.5	ZBTB7C	0	ENSG00000184828.5
rs8099594	18	46991160	G	A	0.3595	0.0103	0.0018	9.5e-09	718422	bmi	DYM	3443	ENSG00000141627.9	DYM	3443	ENSG00000141627.9
rs9964756	18	50441817	T	G	0.1014	-0.0158	0.0027	4.35e-09	718672	bmi	DCC	0	ENSG00000187323.7	DCC	0	ENSG00000187323.7
rs8092503	18	52479487	G	A	0.2307	0.0162	0.0019	3.76e-17	798682	bmi	RAB27B	0	ENSG00000041353.5	RAB27B	0	ENSG00000041353.5
rs784257	18	53397199	T	C	0.1875	-0.0147	0.0022	3.08e-11	718421	bmi	RP11-397A16.1	0	ENSG00000267284.1	TCF4	65181	ENSG00000196628.9
rs7243357	18	56883319	G	T	0.1651	-0.0198	0.0021	1.31e-20	806787	bmi	GRP	4081	ENSG00000134443.5	GRP	4081	ENSG00000134443.5
rs6567160	18	57829135	C	T	0.2482	0.0552	0.0019	7.82e-184	806638	bmi	RP11-795H16.3	707	ENSG00000267686.1	MC4R	209429	ENSG00000166603.3
rs73455693	18	58027496	A	G	0.038	-0.0462	0.0051	9.25e-20	484680	bmi	MC4R	11068	ENSG00000166603.3	MC4R	11068	ENSG00000166603.3
rs948810	18	58105429	G	A	0.276	0.0115	0.0018	4.44e-10	805256	bmi	RP11-325K19.3	57672	ENSG00000267400.1	MC4R	65428	ENSG00000166603.3
rs12454712	18	60845884	C	T	0.3755	0.0136	0.0018	1.05e-14	728218	bmi	BCL2	0	ENSG00000171791.10	BCL2	0	ENSG00000171791.10
rs2012927	18	63297672	A	G	0.3398	0.0144	0.0017	4.02e-17	806712	bmi	RP11-775G23.1	0	ENSG00000265217.1	CDH7	119816	ENSG00000081138.9
rs8089514	18	69224478	A	T	0.3663	0.0124	0.0018	8.09e-12	717273	bmi	RP11-510D19.1	0	ENSG00000260676.1	RP11-723G8.2	175373	ENSG00000265352.1
rs17283867	18	73202388	A	C	0.362	0.0105	0.0018	5.45e-09	718688	bmi	RP11-321M21.1	53476	ENSG00000266774.1	SMIM21	62730	ENSG00000206026.3
rs11150911	18	73498528	A	C	0.2848	0.0118	0.0018	3.72e-11	802197	bmi	RP11-173L6.1	58352	ENSG00000266460.1	SMIM21	358870	ENSG00000206026.3
rs594821	18	76745589	T	C	0.0912	-0.0191	0.003	3.22e-10	718592	bmi	SALL3	0	ENSG00000256463.4	SALL3	0	ENSG00000256463.4
rs12981256	19	1865901	G	A	0.4716	-0.0151	0.0017	1.43e-18	715373	bmi	KLF16	2334	ENSG00000129911.4	KLF16	2334	ENSG00000129911.4
rs2028262	19	1937457	A	G	0.1857	-0.0137	0.0022	8.11e-10	803191	bmi	CSNK1G2	3731	ENSG00000133275.11	CSNK1G2	3731	ENSG00000133275.11
rs79712071	19	2221892	A	C	0.0453	0.0291	0.0047	4.62e-10	484680	bmi	DOT1L	0	ENSG00000104885.13	DOT1L	0	ENSG00000104885.13
rs895330	19	4060707	G	C	0.194	-0.0196	0.0022	1.59e-19	712588	bmi	ZBTB7A	0	ENSG00000178951.4	ZBTB7A	0	ENSG00000178951.4
rs9352	19	4442336	C	T	0.4651	-0.0095	0.0017	2.24e-08	718642	bmi	CHAF1A	0	ENSG00000167670.11	CHAF1A	0	ENSG00000167670.11
rs2072597	19	12996740	G	A	0.3054	0.0125	0.0021	1.52e-09	484680	bmi	KLF1	0	ENSG00000105610.4	KLF1	0	ENSG00000105610.4
rs80048023	19	18227357	G	A	0.4676	0.015	0.0019	4.42e-15	484680	bmi	MAST3	0	ENSG00000099308.6	MAST3	0	ENSG00000099308.6
rs7258722	19	18808915	A	T	0.4131	-0.02	0.0017	1.81e-30	717923	bmi	CRTC1	0	ENSG00000105662.11	CRTC1	0	ENSG00000105662.11
rs7252453	19	19654117	C	G	0.1875	-0.0159	0.0022	1.48e-13	752158	bmi	CILP2	0	ENSG00000160161.5	CILP2	0	ENSG00000160161.5
rs12462975	19	30272202	A	G	0.3243	0.0193	0.0018	1.47e-25	717340	bmi	CCNE1	30603	ENSG00000105173.9	CCNE1	30603	ENSG00000105173.9
rs4805525	19	30673835	A	C	0.2387	-0.0129	0.002	4.62e-11	717978	bmi	AC005597.1	36738	ENSG00000267223.1	ZNF536	45362	ENSG00000198597.4
rs11084553	19	31019780	G	A	0.1503	-0.0195	0.0024	3.03e-16	718701	bmi	ZNF536	0	ENSG00000198597.4	ZNF536	0	ENSG00000198597.4
rs7255223	19	32824310	A	C	0.2746	-0.0109	0.0019	1.24e-08	718379	bmi	ZNF507	12190	ENSG00000168813.12	ZNF507	12190	ENSG00000168813.12
rs10402145	19	33966641	A	G	0.3041	0.012	0.0019	1.9e-10	718675	bmi	PEPD	0	ENSG00000124299.9	PEPD	0	ENSG00000124299.9
rs29938	19	34311481	T	C	0.3425	-0.0158	0.0017	3.81e-20	803927	bmi	KCTD15	4813	ENSG00000153885.10	KCTD15	4813	ENSG00000153885.10
rs3826705	19	42637232	C	T	0.1117	0.0148	0.0027	2.3e-08	717293	bmi	CTC-378H22.1	0	ENSG00000254887.1	POU2F2	0	ENSG00000028277.16
rs6857	19	45392254	T	C	0.1656	-0.0246	0.0023	5.92e-26	712142	bmi	CTB-129P6.4	0	ENSG00000267282.1	PVRL2	0	ENSG00000130202.5
rs11672660	19	46180184	T	C	0.1871	-0.0338	0.0021	6.83e-60	781854	bmi	GIPR	0	ENSG00000010310.4	GIPR	0	ENSG00000010310.4
rs3810291	19	47569003	G	A	0.3497	-0.0262	0.0017	2.36e-51	780941	bmi	ZC3H4	0	ENSG00000130749.5	ZC3H4	0	ENSG00000130749.5
rs4545921	19	49646006	A	G	0.3971	0.0117	0.0019	1.81e-09	484680	bmi	PPFIA3	0	ENSG00000177380.9	PPFIA3	0	ENSG00000177380.9
rs61746970	19	51132746	A	G	0.0386	0.0308	0.0051	1.36e-09	484680	bmi	SYT3	0	ENSG00000213023.5	SYT3	0	ENSG00000213023.5
rs12979351	19	51304404	C	G	0.0792	0.0177	0.0032	3.33e-08	634044	bmi	C19orf48	0	ENSG00000167747.9	C19orf48	0	ENSG00000167747.9
rs148108087	19	51781455	A	G	0.0522	-0.0302	0.0045	2.34e-11	484680	bmi	CTD-3187F8.11	0	ENSG00000268318.1	SIGLECL1	8871	ENSG00000179213.9
rs1884389	20	1410582	T	C	0.4386	-0.0108	0.0017	3.72e-10	718491	bmi	NSFL1C	12225	ENSG00000088833.13	NSFL1C	12225	ENSG00000088833.13
rs2226103	20	2095431	G	A	0.4289	-0.011	0.0019	9.39e-09	484680	bmi	STK35	0	ENSG00000125834.8	STK35	0	ENSG00000125834.8
rs4813619	20	2815715	G	T	0.4695	0.0106	0.0018	1.7e-09	664186	bmi	PCED1A	245	ENSG00000132635.12	PCED1A	245	ENSG00000132635.12
rs1884897	20	6612832	A	G	0.3747	-0.0184	0.0017	2.7e-28	806711	bmi	RP5-859D4.3	99073	ENSG00000228482.1	BMP2	135479	ENSG00000125845.6
rs961917	20	8308190	G	C	0.2756	-0.0107	0.0019	1.51e-08	714818	bmi	PLCB1	0	ENSG00000182621.12	PLCB1	0	ENSG00000182621.12
rs2327129	20	9047668	G	A	0.1768	0.0146	0.0025	7.4e-09	484680	bmi	AL121898.1	113	ENSG00000252819.1	PLCB4	1742	ENSG00000101333.12
rs2423668	20	12430673	T	C	0.4196	0.0106	0.0018	7.84e-09	557523	bmi	PA2G4P2	68770	ENSG00000235698.1	BTBD3	523416	ENSG00000132640.10
rs17272434	20	15085365	A	G	0.3014	-0.0097	0.0018	4.27e-08	806748	bmi	MACROD2	0	ENSG00000172264.12	MACROD2	0	ENSG00000172264.12
rs8123881	20	15819495	G	A	0.136	0.0177	0.0024	1.05e-13	805952	bmi	MACROD2	0	ENSG00000172264.12	MACROD2	0	ENSG00000172264.12
rs4814512	20	16564210	C	A	0.1925	-0.0126	0.0021	1.29e-09	718651	bmi	RPLP0P1	2768	ENSG00000226229.2	KIF16B	10132	ENSG00000089177.13
rs947088	20	17171373	G	T	0.2649	-0.0126	0.0019	3.51e-11	718449	bmi	RP1-298M8.1	2384	ENSG00000220540.1	PCSK2	35379	ENSG00000125851.5
rs1409818	20	21381121	T	C	0.1074	0.0195	0.0028	2.59e-12	718603	bmi	RP11-227D2.3	92	ENSG00000225280.2	NKX2-4	2455	ENSG00000125816.4
rs8122855	20	25192049	A	G	0.3377	0.0137	0.0018	4.11e-14	717822	bmi	ENTPD6	0	ENSG00000197586.8	ENTPD6	0	ENSG00000197586.8
rs4911382	20	32553095	C	T	0.4061	-0.0127	0.0017	1.69e-13	718661	bmi	PIGPP3	0	ENSG00000228958.1	RALY	28357	ENSG00000125970.7
rs16989232	20	39291784	A	G	0.3864	0.0115	0.0017	6.19e-12	805861	bmi	MAFB	22704	ENSG00000204103.2	MAFB	22704	ENSG00000204103.2
rs6130360	20	42010996	G	A	0.1508	-0.0162	0.0024	7.49e-12	718089	bmi	RP5-862K6.4	6286	ENSG00000237555.1	SRSF6	75572	ENSG00000124193.10
rs2284265	20	43517041	T	C	0.2697	0.0117	0.0022	4.81e-08	484680	bmi	YWHAB	0	ENSG00000166913.8	YWHAB	0	ENSG00000166913.8
rs2425840	20	44904838	C	A	0.4042	0.0119	0.0017	6.38e-12	714506	bmi	CDH22	0	ENSG00000149654.5	CDH22	0	ENSG00000149654.5
rs3092209	20	45489808	T	A	0.4247	0.0101	0.0017	8.26e-09	717420	bmi	RN7SKP33	1497	ENSG00000222874.1	EYA2	33455	ENSG00000064655.14
rs6019483	20	47495656	A	T	0.1743	-0.0175	0.0023	3.68e-14	717290	bmi	ARFGEF2	42771	ENSG00000124198.8	ARFGEF2	42771	ENSG00000124198.8
rs6067688	20	49857211	G	T	0.3061	0.0103	0.0018	1.77e-08	718552	bmi	AL035457.1	63075	ENSG00000263592.1	NFATC2	146283	ENSG00000101096.15
rs17201143	20	50402079	T	C	0.3054	-0.0112	0.0018	1.1e-09	718638	bmi	SALL4	0	ENSG00000101115.8	SALL4	0	ENSG00000101115.8
rs17806224	20	51065854	A	G	0.1808	-0.026	0.0022	7.91e-32	718699	bmi	RP4-723E3.1	0	ENSG00000234948.1	ZFP64	245007	ENSG00000020256.15
rs6023633	20	53453850	G	A	0.2233	0.013	0.0021	2.32e-10	717208	bmi	RNU4ATAC7P	22377	ENSG00000252089.1	DOK5	186140	ENSG00000101134.7
rs559267	20	54157497	G	A	0.3304	0.0103	0.0017	2.53e-09	806790	bmi	RP5-1010E17.1	72745	ENSG00000235166.3	CBLN4	414999	ENSG00000054803.3
rs6014523	20	54394975	C	T	0.2062	-0.0134	0.0021	4.4e-10	718656	bmi	CBLN4	177521	ENSG00000054803.3	CBLN4	177521	ENSG00000054803.3
rs6010784	20	61540319	T	C	0.5062	0.0106	0.0016	6.91e-11	803088	bmi	DIDO1	0	ENSG00000101191.12	DIDO1	0	ENSG00000101191.12
rs6512302	20	62691550	G	C	0.2609	-0.0134	0.002	1.52e-11	718338	bmi	TCEA2	0	ENSG00000171703.12	TCEA2	0	ENSG00000171703.12
rs2064044	21	22119890	C	A	0.1938	0.0123	0.0021	1.02e-08	718416	bmi	LINC00320	0	ENSG00000224924.2	NCAM2	250743	ENSG00000154654.10
rs2832283	21	30690558	A	G	0.2254	0.0115	0.002	4.72e-09	806772	bmi	BACH1	0	ENSG00000156273.11	BACH1	0	ENSG00000156273.11
rs17193211	21	38885506	T	C	0.0695	-0.0209	0.0035	1.74e-09	714254	bmi	DYRK1A	0	ENSG00000157540.15	DYRK1A	0	ENSG00000157540.15
rs13047416	21	40309436	G	C	0.3737	-0.0152	0.0018	6.93e-18	717914	bmi	AF064858.6	0	ENSG00000205622.5	ETS2	112557	ENSG00000157557.7
rs8134638	21	40644170	C	T	0.3727	0.0133	0.002	1.57e-11	484680	bmi	BRWD1	0	ENSG00000185658.9	BRWD1	0	ENSG00000185658.9
rs2837398	21	41427168	C	A	0.3925	0.0112	0.0017	9.5e-11	706864	bmi	DSCAM	0	ENSG00000171587.10	DSCAM	0	ENSG00000171587.10
rs2838006	21	42653567	T	C	0.3566	-0.0132	0.0018	2.03e-13	718633	bmi	BACE2	0	ENSG00000182240.11	BACE2	0	ENSG00000182240.11
rs915814	21	46493003	A	G	0.2446	-0.0131	0.0022	3.57e-09	484680	bmi	SSR4P1	0	ENSG00000235374.1	AP001579.1	76	ENSG00000268856.1
rs427943	21	46570896	A	C	0.4288	-0.0177	0.0017	3.6e-25	742360	bmi	ADARB1	0	ENSG00000197381.11	ADARB1	0	ENSG00000197381.11
rs140733155	21	48048773	G	A	0.0111	0.0559	0.0094	2.97e-09	484680	bmi	PRMT2	6306	ENSG00000160310.12	PRMT2	6306	ENSG00000160310.12
rs11538	22	18220831	G	A	0.1716	0.0138	0.0023	1.09e-09	718441	bmi	BID	0	ENSG00000015475.14	BID	0	ENSG00000015475.14
rs2238799	22	20109325	G	A	0.3813	-0.0102	0.0018	8.65e-09	714858	bmi	RANBP1	0	ENSG00000099901.12	RANBP1	0	ENSG00000099901.12
rs6000329	22	36959219	G	A	0.4374	0.0112	0.002	1.12e-08	484680	bmi	RP5-1119A7.17	257	ENSG00000261675.1	CACNG2	749	ENSG00000166862.6
rs12628891	22	38317137	T	C	0.3186	-0.0115	0.0019	5.85e-10	718155	bmi	MICALL1	0	ENSG00000100139.9	MICALL1	0	ENSG00000100139.9
rs12628051	22	40654276	C	T	0.3593	-0.0161	0.0018	2.9e-19	715009	bmi	TNRC6B	0	ENSG00000100354.16	TNRC6B	0	ENSG00000100354.16
rs28489620	22	41804716	A	G	0.2818	-0.0151	0.0021	1.42e-12	484680	bmi	TEF	9386	ENSG00000167074.10	TEF	9386	ENSG00000167074.10
rs9615723	22	48386670	C	T	0.4521	0.0118	0.0019	1.25e-09	484680	bmi	CTA-280A3__B.2	53857	ENSG00000235154.1	FAM19A5	498602	ENSG00000219438.4
rs13053342	22	48871624	A	G	0.4032	0.0125	0.0018	1.67e-12	716899	bmi	FAM19A5	13648	ENSG00000219438.4	FAM19A5	13648	ENSG00000219438.4
rs5771118	22	50714289	T	C	0.26	-0.013	0.0022	2.56e-09	484680	bmi	AL022328.1	0	ENSG00000268427.1	AL022328.1	0	ENSG00000268427.1

## Sheet: S5
cohort	outcome	model	factor.id	factor.name	factor.value	HR	Lower_CI	Upper_CI	Inv_HR	Inv_Lower_CI	Inv_Upper_CI	p
heart_failure	death	0	bmi_cat:Underweight	bmi_cat	Underweight	1.66613	1.17132	2.36995	0.600194	0.421949	0.853735	0.00451768
heart_failure	death	0	bmi_cat:Overweight	bmi_cat	Overweight	0.879229	0.812235	0.951748	1.13736	1.0507	1.23117	0.00145778
heart_failure	death	0	bmi_cat:Class I obesity	bmi_cat	Class I obesity	0.881144	0.808842	0.959909	1.13489	1.04177	1.23634	0.0037717
heart_failure	death	0	bmi_cat:Class II obesity	bmi_cat	Class II obesity	0.939718	0.84569	1.0442	1.06415	0.95767	1.18247	0.247731
heart_failure	death	0	bmi_cat:Class III obesity	bmi_cat	Class III obesity	0.967966	0.851942	1.09979	1.03309	0.909263	1.17379	0.617221
heart_failure	death	1	bmi_cat:Underweight	bmi_cat	Underweight	2.01493	1.41537	2.86847	0.496296	0.348618	0.706531	0.0001012
heart_failure	death	1	bmi_cat:Overweight	bmi_cat	Overweight	0.833727	0.769821	0.902937	1.19943	1.1075	1.299	7.85e-06
heart_failure	death	1	bmi_cat:Class I obesity	bmi_cat	Class I obesity	0.844174	0.774626	0.919966	1.18459	1.087	1.29095	0.00011265
heart_failure	death	1	bmi_cat:Class II obesity	bmi_cat	Class II obesity	0.942176	0.847834	1.04702	1.06137	0.955094	1.17948	0.268525
heart_failure	death	1	bmi_cat:Class III obesity	bmi_cat	Class III obesity	1.07654	0.947054	1.22374	0.928899	0.817168	1.05591	0.259321
heart_failure	death	1	age_at_t0_cat_hf:[45,50)	age_at_t0_cat_hf	[45,50)	0.995867	0.29956	3.31069	1.00415	0.302051	3.33823	0.994608
heart_failure	death	1	age_at_t0_cat_hf:[50,55)	age_at_t0_cat_hf	[50,55)	1.4426	0.455408	4.56971	0.693195	0.218832	2.19583	0.533345
heart_failure	death	1	age_at_t0_cat_hf:[55,60)	age_at_t0_cat_hf	[55,60)	1.29577	0.413128	4.06419	0.771739	0.246051	2.42056	0.65685
heart_failure	death	1	age_at_t0_cat_hf:[60,65)	age_at_t0_cat_hf	[60,65)	2.00523	0.643744	6.2462	0.498695	0.160097	1.55341	0.230068
heart_failure	death	1	age_at_t0_cat_hf:[65,70)	age_at_t0_cat_hf	[65,70)	2.33228	0.750024	7.25245	0.428766	0.137885	1.33329	0.143463
heart_failure	death	1	age_at_t0_cat_hf:[70,75)	age_at_t0_cat_hf	[70,75)	2.96432	0.953587	9.21486	0.337346	0.10852	1.04867	0.0604034
heart_failure	death	1	age_at_t0_cat_hf:[75,80)	age_at_t0_cat_hf	[75,80)	3.6827	1.18388	11.4558	0.27154	0.0872919	0.844681	0.0243548
heart_failure	death	1	age_at_t0_cat_hf:[80,85)	age_at_t0_cat_hf	[80,85)	4.5163	1.44191	14.1458	0.22142	0.0706925	0.693524	0.00964753
heart_failure	death	1	sex:male	sex	male	1.20561	1.13455	1.28112	0.829458	0.780569	0.881411	1.61e-09
heart_failure	death	2	bmi_cat:Underweight	bmi_cat	Underweight	1.5721	1.1032	2.24029	0.636092	0.446371	0.90645	0.0122982
heart_failure	death	2	bmi_cat:Overweight	bmi_cat	Overweight	0.833379	0.768491	0.903745	1.19993	1.10651	1.30125	1.05e-05
heart_failure	death	2	bmi_cat:Class I obesity	bmi_cat	Class I obesity	0.786465	0.719134	0.8601	1.27151	1.16266	1.39056	1.44e-07
heart_failure	death	2	bmi_cat:Class II obesity	bmi_cat	Class II obesity	0.811569	0.725885	0.907368	1.23218	1.10209	1.37763	0.00024494
heart_failure	death	2	bmi_cat:Class III obesity	bmi_cat	Class III obesity	0.900547	0.786569	1.03104	1.11044	0.969892	1.27134	0.129218
heart_failure	death	2	age_at_t0_cat_hf:[45,50)	age_at_t0_cat_hf	[45,50)	0.998588	0.300225	3.32143	1.00141	0.301075	3.33083	0.998162
heart_failure	death	2	age_at_t0_cat_hf:[50,55)	age_at_t0_cat_hf	[50,55)	1.37638	0.434119	4.36385	0.726542	0.229156	2.30352	0.587391
heart_failure	death	2	age_at_t0_cat_hf:[55,60)	age_at_t0_cat_hf	[55,60)	1.24056	0.395194	3.89424	0.806089	0.256789	2.5304	0.711881
heart_failure	death	2	age_at_t0_cat_hf:[60,65)	age_at_t0_cat_hf	[60,65)	1.88808	0.605451	5.88792	0.529638	0.169839	1.65166	0.273406
heart_failure	death	2	age_at_t0_cat_hf:[65,70)	age_at_t0_cat_hf	[65,70)	2.1503	0.690548	6.69583	0.465052	0.149347	1.44813	0.186481
heart_failure	death	2	age_at_t0_cat_hf:[70,75)	age_at_t0_cat_hf	[70,75)	2.70142	0.867517	8.41215	0.370175	0.118876	1.15271	0.0863929
heart_failure	death	2	age_at_t0_cat_hf:[75,80)	age_at_t0_cat_hf	[75,80)	3.18259	1.02091	9.92142	0.314209	0.100792	0.979517	0.0459732
heart_failure	death	2	age_at_t0_cat_hf:[80,85)	age_at_t0_cat_hf	[80,85)	3.88283	1.23668	12.1911	0.257544	0.0820274	0.808619	0.0201329
heart_failure	death	2	sex:male	sex	male	1.1725	1.10124	1.24837	0.852878	0.801045	0.908064	6.53e-07
heart_failure	death	2	smoking_status:previous	smoking_status	previous	1.13458	1.06134	1.21288	0.881381	0.824484	0.942206	0.00020856
heart_failure	death	2	smoking_status:current	smoking_status	current	1.44839	1.32745	1.58035	0.69042	0.63277	0.753323	8.28e-17
heart_failure	death	2	hypertension_hf_diagnosis:TRUE	hypertension_hf_diagnosis	TRUE	1.00018	0.928499	1.0774	0.999817	0.92816	1.07701	0.996157
heart_failure	death	2	stroke_hf_diagnosis:TRUE	stroke_hf_diagnosis	TRUE	1.41076	1.3074	1.5223	0.708836	0.6569	0.764878	7.71e-19
heart_failure	death	2	copd_hf_diagnosis:TRUE	copd_hf_diagnosis	TRUE	1.55024	1.44796	1.65974	0.645062	0.602503	0.690627	2.42e-36
heart_failure	death	2	myocardial_infarction_hf_diagnosis:TRUE	myocardial_infarction_hf_diagnosis	TRUE	1.00688	0.945219	1.07255	0.993171	0.932353	1.05796	0.831688
heart_failure	death	2	hyperlipidaemia_hf_diagnosis:TRUE	hyperlipidaemia_hf_diagnosis	TRUE	0.887104	0.833746	0.943877	1.12726	1.05946	1.19941	0.00015378
heart_failure	death	2	diabetes_hf_diagnosis:TRUE	diabetes_hf_diagnosis	TRUE	1.26952	1.18651	1.35834	0.7877	0.736195	0.842809	4.62e-12
heart_failure	death	2	atrial_fibrillation_hf_diagnosis:TRUE	atrial_fibrillation_hf_diagnosis	TRUE	0.989373	0.932986	1.04917	1.01074	0.953136	1.07183	0.721218
heart_failure	death	2	ckd_hf_diagnosis:TRUE	ckd_hf_diagnosis	TRUE	1.71709	1.59909	1.84378	0.582382	0.542363	0.625355	4.2e-50
all	death	0	bmi_cat:Underweight	bmi_cat	Underweight	2.30139	2.06644	2.56306	0.43452	0.390158	0.483925	5.58e-52
all	death	0	bmi_cat:Overweight	bmi_cat	Overweight	1.18544	1.15548	1.21617	0.843572	0.822254	0.865442	8.69e-39
all	death	0	bmi_cat:Class I obesity	bmi_cat	Class I obesity	1.46354	1.42006	1.50835	0.683274	0.662975	0.704194	3e-135
all	death	0	bmi_cat:Class II obesity	bmi_cat	Class II obesity	1.76438	1.68911	1.84301	0.566771	0.542592	0.592026	1e-143
all	death	0	bmi_cat:Class III obesity	bmi_cat	Class III obesity	2.1522	2.02658	2.28561	0.46464	0.437519	0.493443	1.04e-137
all	death	1	bmi_cat:Underweight	bmi_cat	Underweight	2.6848	2.41044	2.99039	0.372467	0.334405	0.414862	4.25e-72
all	death	1	bmi_cat:Overweight	bmi_cat	Overweight	0.977196	0.952268	1.00278	1.02334	0.997231	1.05012	0.0801836
all	death	1	bmi_cat:Class I obesity	bmi_cat	Class I obesity	1.22749	1.19083	1.26528	0.814673	0.790342	0.839753	4.57e-40
all	death	1	bmi_cat:Class II obesity	bmi_cat	Class II obesity	1.65054	1.5801	1.72411	0.605864	0.58001	0.63287	2.58e-112
all	death	1	bmi_cat:Class III obesity	bmi_cat	Class III obesity	2.39355	2.25372	2.54206	0.417789	0.393382	0.443711	1.23e-177
all	death	1	age_at_t0_cat_all:[45,50)	age_at_t0_cat_all	[45,50)	1.61696	1.48281	1.76325	0.618443	0.567133	0.674395	1.52e-27
all	death	1	age_at_t0_cat_all:[50,55)	age_at_t0_cat_all	[50,55)	2.58815	2.38938	2.80346	0.386376	0.356702	0.418519	2.55e-120
all	death	1	age_at_t0_cat_all:[55,60)	age_at_t0_cat_all	[55,60)	3.93552	3.647	4.24686	0.254096	0.235468	0.274198	1.81e-272
all	death	1	age_at_t0_cat_all:[60,65)	age_at_t0_cat_all	[60,65)	6.38493	5.93229	6.8721	0.156619	0.145516	0.168569	0
all	death	1	age_at_t0_cat_all:[65,70)	age_at_t0_cat_all	[65,70)	11.2925	10.498	12.147	0.0885547	0.0823248	0.0952561	0
all	death	1	age_at_t0_cat_all:[70,75)	age_at_t0_cat_all	[70,75)	15.9098	14.3011	17.6994	0.0628545	0.0564991	0.0699247	0
all	death	1	sex:male	sex	male	1.72851	1.69219	1.76561	0.578534	0.566378	0.590951	0
all	death	2	bmi_cat:Underweight	bmi_cat	Underweight	2.15791	1.93559	2.40578	0.463411	0.415666	0.51664	1.04e-43
all	death	2	bmi_cat:Overweight	bmi_cat	Overweight	0.948129	0.923649	0.973257	1.05471	1.02748	1.08266	6.58e-05
all	death	2	bmi_cat:Class I obesity	bmi_cat	Class I obesity	1.08132	1.04796	1.11575	0.924792	0.896259	0.954233	1.01e-06
all	death	2	bmi_cat:Class II obesity	bmi_cat	Class II obesity	1.32149	1.26301	1.38267	0.756724	0.723238	0.79176	1.49e-33
all	death	2	bmi_cat:Class III obesity	bmi_cat	Class III obesity	1.74146	1.63604	1.85366	0.574232	0.539473	0.611231	6.66e-68
all	death	2	age_at_t0_cat_all:[45,50)	age_at_t0_cat_all	[45,50)	1.607	1.47331	1.75282	0.622278	0.570509	0.678744	9.71e-27
all	death	2	age_at_t0_cat_all:[50,55)	age_at_t0_cat_all	[50,55)	2.50408	2.31107	2.7132	0.399349	0.368568	0.432699	2e-111
all	death	2	age_at_t0_cat_all:[55,60)	age_at_t0_cat_all	[55,60)	3.71002	3.43658	4.00522	0.26954	0.249674	0.290987	5.87e-247
all	death	2	age_at_t0_cat_all:[60,65)	age_at_t0_cat_all	[60,65)	5.82518	5.40877	6.27364	0.171669	0.159397	0.184885	0
all	death	2	age_at_t0_cat_all:[65,70)	age_at_t0_cat_all	[65,70)	9.92935	9.22189	10.6911	0.100712	0.093536	0.108438	0
all	death	2	age_at_t0_cat_all:[70,75)	age_at_t0_cat_all	[70,75)	13.8022	12.3924	15.3724	0.0724521	0.0650515	0.0806946	0
all	death	2	sex:male	sex	male	1.49018	1.45799	1.52308	0.671059	0.656564	0.685874	9.87e-281
all	death	2	smoking_status:previous	smoking_status	previous	1.27998	1.25014	1.31053	0.781265	0.76305	0.799914	1.8e-93
all	death	2	smoking_status:current	smoking_status	current	2.63147	2.55517	2.71005	0.380016	0.368997	0.391364	0
all	death	2	hypertension_baseline:TRUE	hypertension_baseline	TRUE	1.21254	1.18431	1.24144	0.824715	0.805513	0.844374	7.47e-58
all	death	2	stroke_baseline:TRUE	stroke_baseline	TRUE	1.59185	1.51661	1.67082	0.6282	0.598507	0.659366	5.37e-79
all	death	2	copd_baseline:TRUE	copd_baseline	TRUE	2.23833	2.1428	2.33812	0.446761	0.427693	0.466679	5.08e-287
all	death	2	myocardial_infarction_baseline:TRUE	myocardial_infarction_baseline	TRUE	1.51538	1.44997	1.58373	0.659902	0.631422	0.689667	3.86e-76
all	death	2	hyperlipidaemia_baseline:TRUE	hyperlipidaemia_baseline	TRUE	0.975017	0.94888	1.00187	1.02562	0.99813	1.05387	0.0680034
all	death	2	diabetes_baseline:TRUE	diabetes_baseline	TRUE	1.60977	1.55606	1.66533	0.621208	0.600483	0.642649	1.78e-166
all	death	2	atrial_fibrillation_baseline:TRUE	atrial_fibrillation_baseline	TRUE	1.40351	1.32523	1.48641	0.712501	0.672762	0.754588	5.42e-31
all	death	2	ckd_baseline:TRUE	ckd_baseline	TRUE	2.84321	2.60115	3.10779	0.351716	0.321773	0.384445	3.14e-117
heart_failure	CV death | HFH	0	bmi_cat:Underweight	bmi_cat	Underweight	1.34103	0.827826	2.17239	0.745696	0.460324	1.20798	0.219668
heart_failure	CV death | HFH	0	bmi_cat:Overweight	bmi_cat	Overweight	1.02263	0.925788	1.1296	0.977873	0.885272	1.08016	0.66203
heart_failure	CV death | HFH	0	bmi_cat:Class I obesity	bmi_cat	Class I obesity	1.11849	1.00663	1.24278	0.894066	0.804651	0.993417	0.0380893
heart_failure	CV death | HFH	0	bmi_cat:Class II obesity	bmi_cat	Class II obesity	1.18467	1.04265	1.34604	0.844116	0.74292	0.959097	0.00915017
heart_failure	CV death | HFH	0	bmi_cat:Class III obesity	bmi_cat	Class III obesity	1.43241	1.23798	1.65736	0.698126	0.603368	0.807766	8.86e-07
heart_failure	CV death | HFH	1	bmi_cat:Underweight	bmi_cat	Underweight	1.5562	0.959748	2.52333	0.642591	0.396302	1.04194	0.061884
heart_failure	CV death | HFH	1	bmi_cat:Overweight	bmi_cat	Overweight	0.974682	0.881947	1.07717	1.02598	0.92836	1.13385	0.617804
heart_failure	CV death | HFH	1	bmi_cat:Class I obesity	bmi_cat	Class I obesity	1.07154	0.964015	1.19105	0.933238	0.839593	1.03733	0.201401
heart_failure	CV death | HFH	1	bmi_cat:Class II obesity	bmi_cat	Class II obesity	1.17502	1.03407	1.33518	0.851051	0.748965	0.967051	0.0132286
heart_failure	CV death | HFH	1	bmi_cat:Class III obesity	bmi_cat	Class III obesity	1.53677	1.32731	1.77929	0.650714	0.562022	0.753402	4.7e-09
heart_failure	CV death | HFH	1	age_at_t0_cat_hf:[45,50)	age_at_t0_cat_hf	[45,50)	0.399769	0.163279	0.978789	2.50144	1.02167	6.12449	0.0347205
heart_failure	CV death | HFH	1	age_at_t0_cat_hf:[50,55)	age_at_t0_cat_hf	[50,55)	0.44367	0.192508	1.02252	2.25393	0.977978	5.19458	0.0416943
heart_failure	CV death | HFH	1	age_at_t0_cat_hf:[55,60)	age_at_t0_cat_hf	[55,60)	0.433484	0.191383	0.981849	2.30689	1.01849	5.22514	0.0320103
heart_failure	CV death | HFH	1	age_at_t0_cat_hf:[60,65)	age_at_t0_cat_hf	[60,65)	0.571982	0.255142	1.28228	1.74831	0.779862	3.91938	0.145867
heart_failure	CV death | HFH	1	age_at_t0_cat_hf:[65,70)	age_at_t0_cat_hf	[65,70)	0.60302	0.269843	1.34757	1.65832	0.742075	3.70586	0.186011
heart_failure	CV death | HFH	1	age_at_t0_cat_hf:[70,75)	age_at_t0_cat_hf	[70,75)	0.660957	0.296034	1.47572	1.51296	0.677635	3.37799	0.278305
heart_failure	CV death | HFH	1	age_at_t0_cat_hf:[75,80)	age_at_t0_cat_hf	[75,80)	0.719753	0.32203	1.60868	1.38937	0.621626	3.1053	0.39
heart_failure	CV death | HFH	1	age_at_t0_cat_hf:[80,85)	age_at_t0_cat_hf	[80,85)	0.746115	0.328666	1.69378	1.34028	0.590395	3.0426	0.454405
heart_failure	CV death | HFH	1	sex:male	sex	male	1.32018	1.22617	1.42139	0.757474	0.703538	0.815546	1.96e-13
heart_failure	CV death | HFH	2	bmi_cat:Underweight	bmi_cat	Underweight	1.44474	0.890279	2.34452	0.692165	0.426526	1.12324	0.0887997
heart_failure	CV death | HFH	2	bmi_cat:Overweight	bmi_cat	Overweight	0.936108	0.845883	1.03596	1.06825	0.965292	1.1822	0.19035
heart_failure	CV death | HFH	2	bmi_cat:Class I obesity	bmi_cat	Class I obesity	0.941465	0.843842	1.05038	1.06217	0.952034	1.18506	0.267242
heart_failure	CV death | HFH	2	bmi_cat:Class II obesity	bmi_cat	Class II obesity	0.943981	0.825816	1.07905	1.05934	0.926738	1.21092	0.381498
heart_failure	CV death | HFH	2	bmi_cat:Class III obesity	bmi_cat	Class III obesity	1.19132	1.02172	1.38907	0.839407	0.719905	0.978746	0.0180451
heart_failure	CV death | HFH	2	age_at_t0_cat_hf:[45,50)	age_at_t0_cat_hf	[45,50)	0.383072	0.156371	0.938438	2.61047	1.0656	6.39505	0.0228809
heart_failure	CV death | HFH	2	age_at_t0_cat_hf:[50,55)	age_at_t0_cat_hf	[50,55)	0.419624	0.181887	0.968097	2.38309	1.03295	5.49793	0.0243283
heart_failure	CV death | HFH	2	age_at_t0_cat_hf:[55,60)	age_at_t0_cat_hf	[55,60)	0.398795	0.175893	0.904173	2.50755	1.10598	5.68528	0.0145814
heart_failure	CV death | HFH	2	age_at_t0_cat_hf:[60,65)	age_at_t0_cat_hf	[60,65)	0.507268	0.226007	1.13855	1.97134	0.878308	4.42464	0.0671555
heart_failure	CV death | HFH	2	age_at_t0_cat_hf:[65,70)	age_at_t0_cat_hf	[65,70)	0.526543	0.235294	1.1783	1.89918	0.848681	4.24999	0.0823508
heart_failure	CV death | HFH	2	age_at_t0_cat_hf:[70,75)	age_at_t0_cat_hf	[70,75)	0.576736	0.257876	1.28986	1.7339	0.775277	3.87783	0.13575
heart_failure	CV death | HFH	2	age_at_t0_cat_hf:[75,80)	age_at_t0_cat_hf	[75,80)	0.639326	0.285506	1.43162	1.56415	0.698508	3.50255	0.226241
heart_failure	CV death | HFH	2	age_at_t0_cat_hf:[80,85)	age_at_t0_cat_hf	[80,85)	0.669034	0.294067	1.52212	1.49469	0.656976	3.40059	0.288164
heart_failure	CV death | HFH	2	sex:male	sex	male	1.18934	1.10219	1.28338	0.840803	0.779195	0.907283	4.68e-06
heart_failure	CV death | HFH	2	smoking_status:previous	smoking_status	previous	1.0097	0.933974	1.09156	0.990394	0.916116	1.07069	0.801788
heart_failure	CV death | HFH	2	smoking_status:current	smoking_status	current	1.25547	1.13391	1.39006	0.796514	0.719393	0.881902	5.86e-06
heart_failure	CV death | HFH	2	hypertension_baseline:TRUE	hypertension_baseline	TRUE	1.21124	1.12106	1.30869	0.825598	0.764126	0.892016	6.52e-07
heart_failure	CV death | HFH	2	stroke_baseline:TRUE	stroke_baseline	TRUE	1.19099	1.05487	1.34468	0.839636	0.74367	0.947986	0.00326076
heart_failure	CV death | HFH	2	copd_baseline:TRUE	copd_baseline	TRUE	1.25003	1.1089	1.40912	0.79998	0.709663	0.901791	0.00010624
heart_failure	CV death | HFH	2	myocardial_infarction_baseline:TRUE	myocardial_infarction_baseline	TRUE	1.32109	1.20727	1.44565	0.756948	0.691728	0.828318	1.78e-10
heart_failure	CV death | HFH	2	hyperlipidaemia_baseline:TRUE	hyperlipidaemia_baseline	TRUE	1.06299	0.983927	1.14841	0.940743	0.870773	1.01634	0.108815
heart_failure	CV death | HFH	2	diabetes_baseline:TRUE	diabetes_baseline	TRUE	1.60532	1.4766	1.74526	0.62293	0.572982	0.677232	1.55e-31
heart_failure	CV death | HFH	2	atrial_fibrillation_baseline:TRUE	atrial_fibrillation_baseline	TRUE	1.11886	1.00105	1.25053	0.893767	0.799662	0.998947	0.0374998
heart_failure	CV death | HFH	2	ckd_baseline:TRUE	ckd_baseline	TRUE	1.0396	0.829608	1.30275	0.961908	0.767608	1.20539	0.728708
all	CV death | HFH	0	bmi_cat:Underweight	bmi_cat	Underweight	2.01202	1.58589	2.55267	0.497012	0.391747	0.630562	9.2e-09
all	CV death | HFH	0	bmi_cat:Overweight	bmi_cat	Overweight	1.47407	1.39963	1.55246	0.678394	0.644137	0.714472	9.03e-49
all	CV death | HFH	0	bmi_cat:Class I obesity	bmi_cat	Class I obesity	2.1267	2.00756	2.2529	0.470213	0.443871	0.498118	4.04e-145
all	CV death | HFH	0	bmi_cat:Class II obesity	bmi_cat	Class II obesity	2.92651	2.71259	3.1573	0.341704	0.316726	0.368652	3.64e-169
all	CV death | HFH	0	bmi_cat:Class III obesity	bmi_cat	Class III obesity	4.3227	3.93509	4.7485	0.231337	0.210593	0.254124	4.99e-205
all	CV death | HFH	1	bmi_cat:Underweight	bmi_cat	Underweight	2.44581	1.92748	3.10353	0.408863	0.322214	0.518813	2.64e-13
all	CV death | HFH	1	bmi_cat:Overweight	bmi_cat	Overweight	1.15031	1.09182	1.21194	0.86933	0.825124	0.915905	1.5e-07
all	CV death | HFH	1	bmi_cat:Class I obesity	bmi_cat	Class I obesity	1.69748	1.60196	1.7987	0.589109	0.555958	0.624236	1.27e-71
all	CV death | HFH	1	bmi_cat:Class II obesity	bmi_cat	Class II obesity	2.7061	2.50823	2.91957	0.369536	0.342516	0.398688	1.89e-145
all	CV death | HFH	1	bmi_cat:Class III obesity	bmi_cat	Class III obesity	4.95831	4.5131	5.44743	0.201682	0.183573	0.221577	4.67e-243
all	CV death | HFH	1	age_at_t0_cat_all:[45,50)	age_at_t0_cat_all	[45,50)	1.62366	1.3606	1.93759	0.615892	0.516105	0.734972	7.68e-08
all	CV death | HFH	1	age_at_t0_cat_all:[50,55)	age_at_t0_cat_all	[50,55)	2.61037	2.218	3.07215	0.383088	0.325505	0.450857	7.82e-31
all	CV death | HFH	1	age_at_t0_cat_all:[55,60)	age_at_t0_cat_all	[55,60)	4.40346	3.77371	5.13831	0.227094	0.194617	0.264991	5.12e-79
all	CV death | HFH	1	age_at_t0_cat_all:[60,65)	age_at_t0_cat_all	[60,65)	7.20277	6.20205	8.36495	0.138836	0.119546	0.161237	1.8e-147
all	CV death | HFH	1	age_at_t0_cat_all:[65,70)	age_at_t0_cat_all	[65,70)	13.6196	11.7426	15.7966	0.0734236	0.0633048	0.0851599	5.79e-261
all	CV death | HFH	1	age_at_t0_cat_all:[70,75)	age_at_t0_cat_all	[70,75)	19.7827	16.1794	24.1887	0.0505491	0.0413417	0.0618072	2.76e-187
all	CV death | HFH	1	sex:male	sex	male	2.40386	2.30638	2.50546	0.415998	0.399128	0.43358	0
all	CV death | HFH	2	bmi_cat:Underweight	bmi_cat	Underweight	1.91448	1.50517	2.43509	0.522336	0.410663	0.664376	1.53e-07
all	CV death | HFH	2	bmi_cat:Overweight	bmi_cat	Overweight	1.07258	1.01728	1.13088	0.932335	0.884269	0.983014	0.0097456
all	CV death | HFH	2	bmi_cat:Class I obesity	bmi_cat	Class I obesity	1.33238	1.25473	1.41483	0.750539	0.706799	0.796986	2.25e-20
all	CV death | HFH	2	bmi_cat:Class II obesity	bmi_cat	Class II obesity	1.80176	1.66413	1.95078	0.555012	0.512614	0.600916	1.05e-45
all	CV death | HFH	2	bmi_cat:Class III obesity	bmi_cat	Class III obesity	2.88871	2.61707	3.18855	0.346175	0.313623	0.382107	5.82e-92
all	CV death | HFH	2	age_at_t0_cat_all:[45,50)	age_at_t0_cat_all	[45,50)	1.55361	1.30145	1.85461	0.643663	0.539196	0.768371	1.11e-06
all	CV death | HFH	2	age_at_t0_cat_all:[50,55)	age_at_t0_cat_all	[50,55)	2.33945	1.98714	2.75421	0.427452	0.363081	0.503235	2.07e-24
all	CV death | HFH	2	age_at_t0_cat_all:[55,60)	age_at_t0_cat_all	[55,60)	3.67951	3.1514	4.29612	0.271775	0.232768	0.317319	1.01e-60
all	CV death | HFH	2	age_at_t0_cat_all:[60,65)	age_at_t0_cat_all	[60,65)	5.59518	4.81298	6.50451	0.178725	0.153739	0.207771	1.94e-110
all	CV death | HFH	2	age_at_t0_cat_all:[65,70)	age_at_t0_cat_all	[65,70)	9.65926	8.31431	11.2218	0.103528	0.0891124	0.120275	3.45e-191
all	CV death | HFH	2	age_at_t0_cat_all:[70,75)	age_at_t0_cat_all	[70,75)	13.6373	11.1303	16.7091	0.0733282	0.0598478	0.0898451	5.94e-140
all	CV death | HFH	2	sex:male	sex	male	1.86284	1.78471	1.94439	0.536816	0.514301	0.560316	7.34e-175
all	CV death | HFH	2	smoking_status:previous	smoking_status	previous	1.17694	1.1256	1.23062	0.849663	0.812599	0.888418	9.12e-13
all	CV death | HFH	2	smoking_status:current	smoking_status	current	2.60497	2.46647	2.75124	0.383882	0.363472	0.405437	6.07e-253
all	CV death | HFH	2	hypertension_baseline:TRUE	hypertension_baseline	TRUE	1.53246	1.467	1.60083	0.652547	0.624674	0.681662	3.2e-77
all	CV death | HFH	2	stroke_baseline:TRUE	stroke_baseline	TRUE	1.83136	1.69861	1.97448	0.546042	0.506462	0.588715	1.27e-49
all	CV death | HFH	2	copd_baseline:TRUE	copd_baseline	TRUE	1.84185	1.70212	1.99304	0.542933	0.501745	0.587501	2.32e-46
all	CV death | HFH	2	myocardial_infarction_baseline:TRUE	myocardial_infarction_baseline	TRUE	2.55976	2.40708	2.72212	0.390662	0.367361	0.415441	1.2e-179
all	CV death | HFH	2	hyperlipidaemia_baseline:TRUE	hyperlipidaemia_baseline	TRUE	1.06236	1.01367	1.11338	0.941305	0.898166	0.986516	0.0139888
all	CV death | HFH	2	diabetes_baseline:TRUE	diabetes_baseline	TRUE	1.80521	1.70889	1.90695	0.553954	0.524397	0.585176	3.17e-93
all	CV death | HFH	2	atrial_fibrillation_baseline:TRUE	atrial_fibrillation_baseline	TRUE	2.09285	1.93174	2.26739	0.477817	0.441035	0.517667	5.86e-65
all	CV death | HFH	2	ckd_baseline:TRUE	ckd_baseline	TRUE	2.55132	2.21154	2.9433	0.391954	0.339755	0.452173	2.55e-30

## Sheet: S6
All-cause death GWAS meta-analysis hit p < 5e-6 Evidence of effect modification by LVEF was assessed with the Z-score (z p-value) between LVEF group estimates
rsid	chr	bp	ea	oa	eaf	beta	se	p	n	nearest_protein_coding_gene_name	nearest_protein_coding_gene_id	nearest_gene_name	nearest_gene_id	index	clump	num_studies	beta_incidence	se_incidence	p_incidence	eaf_incidence	beta_hf_lvef_lt40	se_hf_lvef_lt40	p_hf_lvef_lt40	eaf_hf_lvef_lt40	beta_hf_lvef_gt40	se_hf_lvef_gt40	p_hf_lvef_gt40	eaf_hf_lvef_gt40	z_score	z_pval
rs35849634	7	154148464	G	A	0.204604	-0.144613	0.027014	1.15e-07	30259	DPP6	ENSG00000130226.12	DPP6	ENSG00000130226.12			18	0.0006	0.0111	0.9601	0.195	-0.13143	0.044207	0.003125	0.208341	-0.204769	0.065422	0.001756	0.206156	0.928841	0.352972
rs62093660	18	42839487	A	G	0.082718	0.139825	0.026237	1.31e-07	41073	SLC14A2	ENSG00000132874.9	SLC14A2	ENSG00000132874.9	TRUE	1	16	0.0042	0.0089	0.633	0.0764	0.126257	0.066275	0.058209	0.081595	0.10274	0.079325	0.195239	0.098515	0.227509	0.820028
rs75073476	18	42839017	G	C	0.083644	0.127867	0.025879	9.94e-07	43709	SLC14A2	ENSG00000132874.9	SLC14A2	ENSG00000132874.9	FALSE	1	18	0.0049	0.0088	0.579	0.0774	0.124579	0.066293	0.061698	0.082046	0.097165	0.078985	0.218613	0.099906	0.26585	0.790355
rs7743082	6	159924995	C	A	0.092881	0.118503	0.024318	1.39e-06	35618	SOD2	ENSG00000112096.12	RP3-393E18.1	ENSG00000216480.2	TRUE	2	13	0.004	0.0119	0.7379	0.0956	0.093878	0.059191	0.114784	0.095745
rs112410346	6	159925024	T	C	0.09288	0.118105	0.024309	1.5e-06	35619	SOD2	ENSG00000112096.12	RP3-393E18.1	ENSG00000216480.2	FALSE	2	13	-0.0067	0.0222	0.7622	0.0905	0.09088	0.059098	0.126239	0.095853
rs12792804	11	36883165	A	G	0.095702	0.109791	0.02264	1.57e-06	42894	C11orf74	ENSG00000166352.11	CTD-2119L1.1	ENSG00000254498.1	TRUE	3	17	0.0123	0.0083	0.1384	0.0995	0.136549	0.054862	0.013351	0.086181	0.115589	0.083928	0.168421	0.087235	0.209039	0.834418
rs7743072	6	159924974	G	A	0.092935	0.117908	0.024312	1.57e-06	35612	SOD2	ENSG00000112096.12	RP3-393E18.1	ENSG00000216480.2	FALSE	2	13	0.0058	0.0119	0.6252	0.0957	0.091099	0.0591	0.125342	0.095895
rs61756957	4	149329751	A	T	0.012533	0.336645	0.069584	1.66e-06	18618	NR3C2	ENSG00000151623.10	NR3C2	ENSG00000151623.10	TRUE	4	2	0.0119	0.0205	0.5634	0.0176
rs1689014	4	181046865	A	G	0.239797	0.075339	0.01562	1.78e-06	48472	TENM3	ENSG00000218336.3	RP11-774G5.1	ENSG00000248921.1	TRUE	5	21	0.0107	0.0057	0.06095	0.2388	0.050572	0.035999	0.162438	0.246822	0.203329	0.054835	0.000211	0.237686	-2.32876	0.0198716
rs1689008	4	181051734	A	C	0.240252	0.075226	0.015615	1.84e-06	48415	TENM3	ENSG00000218336.3	RP11-774G5.1	ENSG00000248921.1	FALSE	5	21	0.0112	0.0057	0.05014	0.2386	0.045294	0.036027	0.211252	0.247649	0.203411	0.054731	0.000204	0.238028	-2.41311	0.0158172
rs13114874	4	181047537	A	G	0.260444	0.072591	0.015106	1.95e-06	50357	TENM3	ENSG00000218336.3	RP11-774G5.1	ENSG00000248921.1	FALSE	5	22	0.0076	0.0056	0.1757	0.2585	0.051947	0.035041	0.140452	0.268421	0.176334	0.053834	0.00106	0.260258	-1.93647	0.0528095
rs13105306	4	181051539	A	C	0.260617	0.073257	0.01526	1.99e-06	48433	TENM3	ENSG00000218336.3	RP11-774G5.1	ENSG00000248921.1	FALSE	5	21	0.0078	0.0056	0.1635	0.2582	0.050134	0.035052	0.154967	0.268889	0.177666	0.05376	0.000956	0.260165	-1.98717	0.0469036
rs1689009	4	181051309	C	T	0.240266	0.074802	0.015613	2.09e-06	48419	TENM3	ENSG00000218336.3	RP11-774G5.1	ENSG00000248921.1	FALSE	5	21	0.011	0.0057	0.05392	0.2386	0.045695	0.036032	0.207295	0.247581	0.201592	0.054699	0.00023	0.238125	-2.3801	0.0173081
rs55772547	18	42824306	T	G	0.126464	0.098671	0.020611	2.13e-06	44164	SLC14A2	ENSG00000132874.9	SLC14A2	ENSG00000132874.9	FALSE	1	18	0.0043	0.0074	0.5599	0.1195	0.092827	0.05201	0.075958	0.127228	0.10581	0.069978	0.13051	0.133543	-0.148906	0.881628
rs4861834	4	181050892	C	T	0.260637	0.072958	0.015257	2.19e-06	48438	TENM3	ENSG00000218336.3	RP11-774G5.1	ENSG00000248921.1	FALSE	5	21	0.0071	0.0056	0.2084	0.2583	0.050094	0.035051	0.155288	0.268926	0.177514	0.053764	0.000966	0.260146	-1.98534	0.047107
rs13151379	4	181051163	G	A	0.260639	0.072893	0.015258	2.23e-06	48438	TENM3	ENSG00000218336.3	RP11-774G5.1	ENSG00000248921.1	FALSE	5	21	0.0077	0.0056	0.1694	0.2583	0.050126	0.035052	0.155032	0.268883	0.177655	0.053761	0.000956	0.260169	-1.9871	0.0469117
rs13135628	4	181048589	C	T	0.260154	0.072727	0.015244	2.31e-06	48501	TENM3	ENSG00000218336.3	RP11-774G5.1	ENSG00000248921.1	FALSE	5	21	0.0078	0.0056	0.163	0.2576	0.050357	0.03501	0.152647	0.268595	0.175204	0.053618	0.00109	0.258482	-1.94964	0.0512188
rs13136560	4	181049119	A	G	0.260572	0.07275	0.015251	2.31e-06	48498	TENM3	ENSG00000218336.3	RP11-774G5.1	ENSG00000248921.1	FALSE	5	21	0.0077	0.0056	0.1695	0.2583	0.050212	0.035024	0.153993	0.268606	0.175783	0.053759	0.001082	0.260296	-1.95711	0.0503351
rs138411073	6	97759576	T	C	0.016549	0.303017	0.063514	2.31e-06	28641	MMS22L	ENSG00000146263.7	RP3-418C23.2	ENSG00000226684.2	TRUE	6	4	-0.0056	0.0209	0.7882	0.0167	-0.188336	0.272413	0.491822	0.012456	-0.014678	0.17666	0.933762	0.022767	-0.534858	0.592748
rs13151814	4	181051325	G	A	0.260522	0.072712	0.015265	2.39e-06	48436	TENM3	ENSG00000218336.3	RP11-774G5.1	ENSG00000248921.1	FALSE	5	21	0.0078	0.0056	0.1652	0.2582	0.050205	0.035051	0.154374	0.268863	0.177661	0.05376	0.000956	0.26016	-1.986	0.0470331
rs148487906	2	151710602	G	GGTGCATGT	0.025071	0.274395	0.057609	2.4e-06	20664	AC023469.1	ENSG00000222031.1	AC023469.2	ENSG00000228064.1	TRUE	7	3					0.094378	0.193238	0.627254	0.027009
rs7760303	6	159924923	C	G	0.093032	0.115107	0.02419	2.45e-06	36970	SOD2	ENSG00000112096.12	RP3-393E18.1	ENSG00000216480.2	FALSE	2	15	0.0211	0.0128	0.09822	0.0947	0.081003	0.058044	0.16524	0.096319	-0.23952	0.401248	0.550571	0.093268	0.790586	0.429186
rs1689013	4	181048651	C	T	0.240216	0.074195	0.015607	2.5e-06	48481	TENM3	ENSG00000218336.3	RP11-774G5.1	ENSG00000248921.1	FALSE	5	21	0.0111	0.0057	0.05297	0.2387	0.044656	0.035997	0.217364	0.247357	0.200638	0.054715	0.000247	0.238342	-2.38161	0.0172372
rs116938327	13	88909182	A	T	0.014108	0.300403	0.063437	2.74e-06	27741	SLITRK5	ENSG00000165300.6	RPL29P29	ENSG00000225289.1	TRUE	8	4	-0.0027	0.0205	0.8963	0.0197					0.068436	0.218572	0.754208	0.012629
rs115555899	7	7052819	G	A	0.013043	0.486477	0.102781	2.77e-06	17216	C1GALT1	ENSG00000106392.6	AC079804.1	ENSG00000221011.2	TRUE	9	5	-0.0171	0.037	0.6445	0.0167	0.381212	0.169882	0.025687	0.013048	0.68813	0.176736	9.97e-05	0.01292	-1.25199	0.210573
rs72743106	9	78912932	T	G	0.188733	-0.084627	0.017908	2.87e-06	45383	PCSK5	ENSG00000099139.9	PCSK5	ENSG00000099139.9	TRUE	10	19	0.0068	0.0062	0.279	0.1786	-0.118231	0.041714	0.004843	0.188435	-0.020766	0.06489	0.74896	0.184387	-1.26346	0.206423
rs62092156	18	42829025	A	G	0.103214	0.103266	0.021863	2.9e-06	49805	SLC14A2	ENSG00000132874.9	SLC14A2	ENSG00000132874.9	FALSE	1	21	0.0062	0.0089	0.4851	0.0938	0.073054	0.051521	0.158555	0.105362	0.127539	0.07199	0.076463	0.114377	-0.615464	0.538248
rs62092157	18	42829030	T	C	0.103458	0.10305	0.021842	2.98e-06	49798	SLC14A2	ENSG00000132874.9	SLC14A2	ENSG00000132874.9	FALSE	1	21	0.0076	0.008	0.3408	0.0937	0.070585	0.051539	0.173247	0.10558	0.127719	0.072069	0.07637	0.114243	-0.644843	0.519029
rs9807673	18	42827992	A	G	0.10329	0.103121	0.02187	3.02e-06	49801	SLC14A2	ENSG00000132874.9	SLC14A2	ENSG00000132874.9	FALSE	1	21	0.0079	0.008	0.3223	0.0939	0.076996	0.051472	0.1369	0.105479	0.127541	0.07199	0.076457	0.114376	-0.571142	0.567904
rs9807668	18	42827898	T	C	0.103255	0.103111	0.021873	3.04e-06	49801	SLC14A2	ENSG00000132874.9	SLC14A2	ENSG00000132874.9	FALSE	1	21	0.0073	0.008	0.3615	0.094	0.077069	0.051475	0.136554	0.105473	0.127696	0.072074	0.076444	0.114239	-0.571616	0.567582
rs12142586	1	153290110	A	C	0.040833	0.177848	0.037755	3.09e-06	31621	PGLYRP3	ENSG00000159527.3	PGLYRP3	ENSG00000159527.3	TRUE	11	7	0.0109	0.0117	0.3539	0.0443	0.230999	0.132547	0.083121	0.025805	0.027238	0.121633	0.822799	0.043683	1.13265	0.257362
rs9973061	18	42825040	A	G	0.113281	0.098141	0.020851	3.14e-06	50323	SLC14A2	ENSG00000132874.9	SLC14A2	ENSG00000132874.9	FALSE	1	22	0.0126	0.0076	0.09858	0.1055	0.073029	0.048589	0.135042	0.112961	0.099324	0.070085	0.156412	0.123454	-0.308335	0.757828
rs563237816	9	133509125	T	C	0.010359	0.983463	0.209479	3.33e-06	2423	FUBP3	ENSG00000107164.15	FUBP3	ENSG00000107164.15			1					0.983463	0.209479	3.09e-06	0.010359
rs184327100	2	71156008	A	T	0.017342	0.295618	0.063005	3.38e-06	20810	VAX2	ENSG00000116035.2	VAX2	ENSG00000116035.2	TRUE	12	3	0.0042	0.0197	0.8307	0.0171
rs9973059	18	42825022	G	C	0.11327	0.097808	0.020858	3.42e-06	50319	SLC14A2	ENSG00000132874.9	SLC14A2	ENSG00000132874.9	FALSE	1	22	0.0124	0.0076	0.1056	0.1055	0.070576	0.048635	0.149036	0.112988	0.098892	0.070178	0.158776	0.123311	-0.331634	0.740166
rs141755498	7	109765508	A	C	0.013381	0.357064	0.076145	3.42e-06	17141	IMMP2L	ENSG00000184903.5	RPL3P8	ENSG00000232199.1	TRUE	13	1	0.056	0.0592	0.3442	0.0121
18:42826077_TA_T	18	42826077	T	TA	0.103462	0.104406	0.022271	3.44e-06	47598	SLC14A2	ENSG00000132874.9	SLC14A2	ENSG00000132874.9	FALSE	1	17	0.0035	0.0129	0.789	0.0985	0.076273	0.057392	0.186338	0.107364	0.129207	0.072089	0.073089	0.113934	-0.574465	0.565653
rs75647401	22	49544873	A	G	0.313875	0.068347	0.01459	3.5e-06	47928	C22orf34	ENSG00000188511.8	RPL35P8	ENSG00000226142.2	TRUE	14	21	0.0025	0.0055	0.6539	0.3098	0.06874	0.033836	0.043397	0.325052	0.064122	0.0535	0.230687	0.308771	0.0729521	0.941844
rs2118011	16	63484437	C	T	0.032352	0.181105	0.03881	3.81e-06	39880	CDH8	ENSG00000150394.9	RP11-368L12.1	ENSG00000260658.1	TRUE	15	9	0	0.0139	0.9977	0.0313	0.058349	0.108703	0.593555	0.032738	0.238474	0.12576	0.057939	0.033146	-1.0836	0.278543
rs147383383	1	224341466	C	T	0.036845	0.164763	0.035336	3.88e-06	42228	FBXO28	ENSG00000143756.7	FBXO28	ENSG00000143756.7	TRUE	16	11	-0.0162	0.0134	0.2262	0.037	0.250162	0.092149	0.006964	0.034949	-0.106773	0.134497	0.427277	0.038972	2.1893	0.0285753
rs181359611	12	116172988	A	G	0.011617	0.75152	0.161217	3.9e-06	9096	MED13L	ENSG00000123066.3	RN7SL865P	ENSG00000240205.2	TRUE	17	2	0.0213	0.0323	0.5089	0.0173					0.78866	0.182191	1.52e-05	0.011655
rs62333617	4	149313015	C	T	0.012822	0.31797	0.068299	4.02e-06	19159	NR3C2	ENSG00000151623.10	NR3C2	ENSG00000151623.10	FALSE	4	3	0.0002	0.0264	0.9943	0.0217	-0.365479	0.605786	0.548602	0.010989
rs78773570	7	130496065	G	A	0.092381	0.107197	0.023027	4.02e-06	44942	KLF14	ENSG00000174595.4	AC016831.5	ENSG00000229858.2	TRUE	18	19	-0.002	0.0084	0.8077	0.087	0.082988	0.056264	0.142469	0.085487	0.083004	0.079917	0.29896	0.095149	-0.0001637	0.999869
rs2183811	9	2388244	C	G	0.322318	0.068973	0.014891	4.49e-06	41920	SMARCA2	ENSG00000080503.15	RP11-125B21.2	ENSG00000236404.4	TRUE	19	17	-0.002	0.0051	0.6922	0.3217	0.074352	0.038367	0.054008	0.319013	0.05034	0.053646	0.348051	0.313046	0.364072	0.715804
rs61855204	10	91290645	T	C	0.028345	0.196837	0.042581	4.7e-06	31712	SLC16A12	ENSG00000152779.12	SLC16A12	ENSG00000152779.12	TRUE	20	7	-0.0147	0.0135	0.2763	0.0349	0.291518	0.145121	0.0458	0.019507	-0.024239	0.189458	0.898179	0.019575	1.32309	0.185806
rs1665850	4	181046567	C	T	0.206962	0.076283	0.016517	4.79e-06	48476	TENM3	ENSG00000218336.3	RP11-774G5.1	ENSG00000248921.1	FALSE	5	21	0.0045	0.0059	0.4442	0.2083	0.056191	0.037669	0.137999	0.214308	0.205006	0.05705	0.000329	0.209215	-2.1768	0.0294956
rs13146227	4	181045080	G	A	0.227857	0.073133	0.015837	4.8e-06	50348	TENM3	ENSG00000218336.3	RP11-774G5.1	ENSG00000248921.1	FALSE	5	22	0.0019	0.0059	0.74	0.2269	0.059523	0.036331	0.103299	0.236335	0.173746	0.055767	0.001844	0.232064	-1.71616	0.0861336
rs59711195	5	180600702	C	G	0.012159	0.972373	0.210582	4.81e-06	4773	OR2V2	ENSG00000182613.1	CTC-338M12.2	ENSG00000248473.1	TRUE	21	2	-0.0348	0.0274	0.205	0.0521

## Sheet: S7
CV death, terminal HF event, or HF hospitalisation GWAS meta-analysis hits p < 5e-6 Evidence of effect modification by LVEF was assessed with the Z-score (z p-value) between LVEF group estimates
rsid	chr	bp	ea	oa	eaf	beta	se	p	n	nearest_protein_coding_gene_name	nearest_protein_coding_gene_id	nearest_gene_name	nearest_gene_id	index	clump	num_studies	beta_incidence	se_incidence	p_incidence	eaf_incidence	beta_hf_lvef_lt40	se_hf_lvef_lt40	p_hf_lvef_lt40	eaf_hf_lvef_lt40	beta_hf_lvef_gt40	se_hf_lvef_gt40	p_hf_lvef_gt40	eaf_hf_lvef_gt40	z_score	z_pval
rs62576378	9	111993934	A	T	0.010451	1.95306	0.334647	8.19e-09	1081	EPB41L4B	ENSG00000095203.10	EPB41L4B	ENSG00000095203.10	TRUE	1	1	0.0955	0.0376	0.01121	0.0138	1.95306	0.334647	6.03e-09	0.010451
rs151195570	17	66080005	G	T	0.015704	1.88026	0.330001	1.83e-08	1081	KPNA2	ENSG00000182481.4	LOC732538	ENSG00000266117.1			1	-0.0372	0.0351	0.289	0.0296	1.88026	0.330001	1.36e-08	0.015704
rs148293207	2	106793722	A	G	0.022562	0.284469	0.051697	5.48e-08	32816	UXS1	ENSG00000115652.10	UXS1	ENSG00000115652.10	TRUE	2	9	0.0127	0.0168	0.4474	0.0276	0.202628	0.111641	0.070288	0.021406	0.205269	0.136972	0.13396	0.020297	-0.0149457	0.988075
rs11598572	10	5327847	G	A	0.344863	-0.08521	0.016657	4.35e-07	36111	AKR1C4	ENSG00000198610.6	AKR1C7P	ENSG00000215267.4	TRUE	3	14	0.0005	0.0049	0.9193	0.3597	-0.117447	0.030402	0.000118	0.332918	-0.049943	0.044391	0.260546	0.329184	-1.25463	0.209612
1:211072832_GAT_G	1	211072832	G	GAT	0.394933	-0.087871	0.017297	5.22e-07	33929	KCNH1	ENSG00000143473.7	KCNH1	ENSG00000143473.7	TRUE	4	10	-0.0051	0.011	0.6411	0.3921	-0.113955	0.037126	0.002214	0.395291	-0.140425	0.042437	0.000941	0.412014	0.469453	0.638746
rs12452027	17	68912404	G	C	0.018278	0.313576	0.061849	5.5e-07	30930	KCNJ2	ENSG00000123700.4	RP11-1003J3.1	ENSG00000271101.1	TRUE	5	7	0.0074	0.0183	0.6865	0.0185	0.401343	0.12696	0.001625	0.017267	0.187291	0.130516	0.151271	0.024859	1.17559	0.239759
rs368413563	15	30446012	C	A	0.021429	0.368843	0.073016	6.05e-07	18289	GOLGA8T	ENSG00000261247.1	RP11-932O9.3	ENSG00000261747.2	TRUE	6	2	-0.0117	0.0238	0.6242	0.0315	0.949171	0.257798	0.000243	0.010017
rs74379563	2	106687997	A	G	0.024055	0.248985	0.049349	6.24e-07	32888	C2orf40	ENSG00000119147.5	C2orf40	ENSG00000119147.5	FALSE	2	9	0.0178	0.0181	0.3263	0.0287	0.194809	0.103884	0.061467	0.023986	0.124135	0.139329	0.372952	0.020398	0.406653	0.684263
rs561438691	2	56071775	T	C	0.030451	0.316512	0.062957	6.84e-07	21724	EFEMP1	ENSG00000115380.14	EFEMP1	ENSG00000115380.14	TRUE	7	4					0.500411	0.190471	0.008807	0.017298
rs770416260	2	102847973	T	A	0.031	0.380738	0.075739	6.85e-07	17141	IL1RL2	ENSG00000115598.5	IL1RL2	ENSG00000115598.5	TRUE	8	1
rs776053504	2	102847976	A	T	0.031	0.380738	0.075739	6.85e-07	17141	IL1RL2	ENSG00000115598.5	IL1RL2	ENSG00000115598.5	FALSE	8	1
rs147603074	8	13665075	G	A	0.018691	0.273726	0.05477	7.95e-07	33034	C8orf48	ENSG00000164743.4	RP11-480O10.1	ENSG00000254753.1	TRUE	9	9	0.0122	0.0151	0.4188	0.0376	0.283338	0.11268	0.01217	0.016378	0.30621	0.149527	0.040592	0.015748	-0.12216	0.902772
rs11003280	10	54715433	G	T	0.2279	0.090528	0.018116	7.97e-07	37291	MBL2	ENSG00000165471.6	RP11-319F12.2	ENSG00000227121.1	TRUE	10	15	0.0029	0.0056	0.604	0.2279	0.088312	0.032453	0.006667	0.228245	0.113844	0.047347	0.016217	0.230068	-0.444796	0.656467
rs145683144	17	30615322	A	T	0.017201	0.273903	0.054905	8.32e-07	37746	RHBDL3	ENSG00000141314.8	RHBDL3	ENSG00000141314.8	TRUE	11	11	-0.027	0.0185	0.1436	0.0182	0.25205	0.102747	0.014446	0.021775	0.067263	0.155272	0.664893	0.017738	0.99247	0.320968
rs541127979	2	56071772	C	T	0.030491	0.31317	0.062971	9e-07	21723	EFEMP1	ENSG00000115380.14	EFEMP1	ENSG00000115380.14	FALSE	7	4					0.47147	0.190758	0.013726	0.017491
rs901099	11	77901287	T	G	0.311397	-0.085762	0.017407	1.14e-06	35574	USP35	ENSG00000118369.8	USP35	ENSG00000118369.8	TRUE	12	13	-0.0023	0.0062	0.7084	0.3077	-0.079266	0.031816	0.012989	0.305482	-0.153943	0.047008	0.001063	0.318809	1.3156	0.188309
rs9606128	22	19653684	G	A	0.095323	0.11083	0.022569	1.23e-06	47276	"SEPT5"	ENSG00000184702.13	AC000067.1	ENSG00000225007.1	TRUE	13	21	-0.0023	0.008	0.7723	0.0972	0.103711	0.040961	0.011585	0.08974	0.188138	0.064877	0.003745	0.091774	-1.10037	0.271169
rs554939590	18	44584463	T	C	0.013258	1.42665	0.291807	1.37e-06	1081	KATNAL2	ENSG00000167216.12	KATNAL2	ENSG00000167216.12	TRUE	14	2	0.0631	0.0568	0.2665	0.0169	1.42665	0.291807	1.1e-06	0.013258
rs78373631	1	184700876	T	C	0.014557	1.22628	0.250872	1.38e-06	1081	EDEM3	ENSG00000116406.14	EDEM3	ENSG00000116406.14	TRUE	15	1	0.0786	0.0569	0.167	0.0116	1.22628	0.250872	1.11e-06	0.014557
rs62224108	22	19653518	G	A	0.095548	0.109915	0.022528	1.44e-06	47309	"SEPT5"	ENSG00000184702.13	AC000067.1	ENSG00000225007.1	FALSE	13	21	-0.0021	0.008	0.7945	0.0972	0.103072	0.040758	0.011686	0.090525	0.188091	0.064878	0.003754	0.091852	-1.10964	0.267153
rs9606123	22	19652676	G	C	0.09601	0.109599	0.02249	1.48e-06	47374	"SEPT5"	ENSG00000184702.13	AC000067.1	ENSG00000225007.1	FALSE	13	21	-0.0022	0.008	0.7813	0.0969	0.103977	0.04072	0.010898	0.090707	0.177965	0.064652	0.005927	0.093034	-0.968343	0.332873
rs7284369	22	19649834	C	T	0.095337	0.110885	0.022769	1.51e-06	47221	"SEPT5"	ENSG00000184702.13	AC000067.1	ENSG00000225007.1	FALSE	13	21	-0.0026	0.008	0.7442	0.0976	0.104961	0.041449	0.011573	0.088433	0.177706	0.064637	0.005987	0.093412	-0.947384	0.343443
rs67538279	8	74311987	C	A	0.074762	0.122772	0.025212	1.51e-06	49588	STAU2	ENSG00000040341.13	STAU2-AS1	ENSG00000253302.1	TRUE	16	21	0.0136	0.0082	0.09731	0.096	0.131242	0.047776	0.006166	0.070107	0.168401	0.073223	0.021479	0.071941	-0.42501	0.670829
rs9606126	22	19652982	A	G	0.096056	0.109297	0.022465	1.54e-06	47379	"SEPT5"	ENSG00000184702.13	AC000067.1	ENSG00000225007.1	FALSE	13	21	-0.0021	0.008	0.7953	0.0971	0.10358	0.040671	0.011108	0.090763	0.178795	0.064646	0.005694	0.092909	-0.984804	0.32472
rs9606124	22	19652711	G	A	0.095908	0.109327	0.022491	1.58e-06	47378	"SEPT5"	ENSG00000184702.13	AC000067.1	ENSG00000225007.1	FALSE	13	21	-0.0022	0.008	0.7804	0.097	0.103156	0.040722	0.011545	0.090588	0.178788	0.064646	0.005696	0.092931	-0.989912	0.322217
rs61987615	14	26596908	G	A	0.188506	0.09424	0.019413	1.62e-06	38256	NOVA1	ENSG00000139910.15	RP11-314P15.2	ENSG00000257986.1	TRUE	17	16	0.0013	0.0062	0.835	0.1773	0.092	0.035392	0.009548	0.185944	0.091755	0.048415	0.058083	0.204443	0.00408526	0.99674
rs73135034	3	65778951	T	C	0.019417	0.271805	0.056021	1.65e-06	32783	MAGI1	ENSG00000151276.19	MAGI1	ENSG00000151276.19	TRUE	18	9	0.008	0.0166	0.6299	0.0223	0.318904	0.1153	0.005824	0.017592	0.40561	0.145919	0.005456	0.015379	-0.466226	0.641054
rs9606125	22	19652894	G	C	0.095931	0.109009	0.022481	1.67e-06	47378	"SEPT5"	ENSG00000184702.13	AC000067.1	ENSG00000225007.1	FALSE	13	21	-0.0023	0.008	0.7709	0.097	0.103245	0.040702	0.011434	0.090612	0.178758	0.064652	0.005709	0.092901	-0.988426	0.322944
rs9606131	22	19665415	T	C	0.100788	0.110089	0.022785	1.82e-06	46729	"SEPT5"	ENSG00000184702.13	AC000067.1	ENSG00000225007.1	FALSE	13	20	-0.0018	0.0078	0.8133	0.1059	0.094904	0.040644	0.019897	0.09431	0.229493	0.063606	0.000311	0.09603	-1.78304	0.0745796
rs62224107	22	19653190	A	G	0.095915	0.108424	0.022491	1.92e-06	47366	"SEPT5"	ENSG00000184702.13	AC000067.1	ENSG00000225007.1	FALSE	13	21	-0.0021	0.008	0.7977	0.0972	0.102917	0.040703	0.0117	0.090682	0.175014	0.064755	0.006894	0.092866	-0.94263	0.34587
rs144474189	4	155187215	G	A	0.015729	0.361511	0.075144	2.01e-06	20225	DCHS2	ENSG00000197410.8	DCHS2	ENSG00000197410.8	TRUE	19	5	0.0062	0.0267	0.8171	0.0134	0.050495	0.251644	0.841375	0.01472
rs116974700	22	19653198	G	T	0.095931	0.108203	0.022495	2.02e-06	47364	"SEPT5"	ENSG00000184702.13	AC000067.1	ENSG00000225007.1	FALSE	13	21	-0.0022	0.008	0.783	0.0973	0.103299	0.040701	0.011389	0.090716	0.175071	0.064756	0.006877	0.092855	-0.938384	0.348047
rs7103040	11	12245450	A	C	0.286034	0.071147	0.014826	2.13e-06	48030	MICAL2	ENSG00000133816.9	MICAL2	ENSG00000133816.9	TRUE	20	21	-0.0009	0.0053	0.871	0.3186	0.080576	0.026313	0.002268	0.280154	0.035972	0.043423	0.407433	0.285432	0.878493	0.379676
rs17817636	22	19651499	T	A	0.096487	0.107927	0.022532	2.23e-06	47366	"SEPT5"	ENSG00000184702.13	AC000067.1	ENSG00000225007.1	FALSE	13	21	-0.003	0.008	0.7107	0.0976	0.099027	0.041027	0.016098	0.089965	0.177269	0.064133	0.005723	0.09416	-1.0277	0.304091
rs16979067	22	25241633	C	G	0.010584	1.99971	0.417642	2.25e-06	1081	SGSM1	ENSG00000167037.14	SGSM1	ENSG00000167037.14			1					1.99971	0.417642	1.83e-06	0.010584
rs4317029	22	19651900	A	G	0.096164	0.107828	0.022537	2.29e-06	47377	"SEPT5"	ENSG00000184702.13	AC000067.1	ENSG00000225007.1	FALSE	13	21	-0.0021	0.008	0.7938	0.097	0.095401	0.041035	0.020439	0.090102	0.183986	0.063934	0.004018	0.094194	-1.16605	0.243593
rs141661823	3	191996623	T	C	0.010336	1.37064	0.286551	2.3e-06	1081	FGF12	ENSG00000114279.9	FGF12-AS1	ENSG00000231383.2			1	-0.05	0.0438	0.2536	0.0173	1.37064	0.286551	1.87e-06	0.010336
rs62224106	22	19651203	A	G	0.096449	0.107734	0.022556	2.38e-06	47361	"SEPT5"	ENSG00000184702.13	AC000067.1	ENSG00000225007.1	FALSE	13	21	-0.0028	0.008	0.724	0.0976	0.098289	0.041104	0.017112	0.089802	0.176518	0.064135	0.005934	0.094225	-1.02695	0.304446
rs4991578	22	19651838	A	C	0.09603	0.109593	0.022967	2.43e-06	46835	"SEPT5"	ENSG00000184702.13	AC000067.1	ENSG00000225007.1	FALSE	13	20	-0.0035	0.0098	0.7191	0.0944	0.10161	0.043542	0.019969	0.090328	0.183575	0.064445	0.004405	0.093511	-1.05386	0.291945
rs7289165	22	19651814	A	G	0.096128	0.107493	0.022545	2.48e-06	47380	"SEPT5"	ENSG00000184702.13	AC000067.1	ENSG00000225007.1	FALSE	13	21	-0.0022	0.008	0.786	0.0969	0.095619	0.041041	0.020172	0.090084	0.181076	0.064031	0.004699	0.094126	-1.12362	0.261173
rs202167848	3	191975918	G	A	0.010359	1.36322	0.286076	2.51e-06	1081	FGF12	ENSG00000114279.9	FGF12-AS1	ENSG00000231383.2			1	-0.0502	0.0438	0.2512	0.0173	1.36322	0.286076	2.04e-06	0.010359
rs567666313	3	191970215	A	G	0.010353	1.36313	0.286078	2.52e-06	1081	FGF12	ENSG00000114279.9	FGF12-AS1	ENSG00000231383.2			1					1.36313	0.286078	2.05e-06	0.010353
rs9605002	22	19665133	A	G	0.099693	0.10803	0.022721	2.65e-06	46994	"SEPT5"	ENSG00000184702.13	AC000067.1	ENSG00000225007.1	FALSE	13	20	-0.0017	0.0077	0.8235	0.1068	0.094248	0.040516	0.020367	0.09487	0.229765	0.061984	0.000212	0.0988	-1.83005	0.0672428
rs116892577	4	10429790	T	C	0.012052	1.38237	0.290753	2.65e-06	1865	ZNF518B	ENSG00000178163.3	ZNF518B	ENSG00000178163.3			1	0.0201	0.0277	0.4678	0.0504
rs150266014	9	37448527	C	CTGAG	0.120856	0.09983	0.020997	2.65e-06	45786	ZBTB5	ENSG00000168795.4	ZBTB5	ENSG00000168795.4			16	0.0015	0.0129	0.9096	0.1083	0.066826	0.043855	0.128584	0.115397	0.035848	0.064837	0.580361	0.104983	0.395755	0.692286
rs4528863	22	19651868	G	A	0.096104	0.107069	0.02255	2.73e-06	47382	"SEPT5"	ENSG00000184702.13	AC000067.1	ENSG00000225007.1	FALSE	13	21	-0.0022	0.008	0.7804	0.097	0.095109	0.04104	0.020843	0.090068	0.181001	0.064034	0.004718	0.094121	-1.12931	0.258765
rs1508729	3	3547685	C	T	0.191164	0.08107	0.01708	2.75e-06	48251	SUMF1	ENSG00000144455.9	AC026188.1	ENSG00000223727.2	TRUE	21	21	-0.0027	0.0063	0.663	0.187	0.036949	0.031039	0.235126	0.185562	0.117306	0.049561	0.017958	0.196034	-1.37413	0.1694
rs4413241	22	19652158	C	T	0.096139	0.106763	0.022613	3.11e-06	46464	"SEPT5"	ENSG00000184702.13	AC000067.1	ENSG00000225007.1	FALSE	13	20	-0.0025	0.0081	0.7564	0.0972	0.097261	0.040878	0.017672	0.090638	0.188931	0.066058	0.004248	0.093338	-1.18005	0.23798
rs147287039	5	159472334	G	T	0.013481	1.48767	0.31546	3.19e-06	1081	TTC1	ENSG00000113312.6	TTC1	ENSG00000113312.6			1	-0.1263	0.0533	0.0178	0.0124	1.48767	0.31546	2.6e-06	0.013481
rs185496696	14	105414377	G	C	0.037424	0.182949	0.038828	3.25e-06	34761	AHNAK2	ENSG00000185567.6	AHNAK2	ENSG00000185567.6	TRUE	22	12	0.017	0.0118	0.1517	0.0485	0.210196	0.065975	0.001493	0.036259
rs4635617	22	19652188	A	G	0.096078	0.106172	0.022545	3.29e-06	47372	"SEPT5"	ENSG00000184702.13	AC000067.1	ENSG00000225007.1	FALSE	13	21	-0.0024	0.008	0.7686	0.0969	0.098179	0.040853	0.016563	0.090667	0.1773	0.064631	0.006099	0.093264	-1.0348	0.300761
rs183918025	5	159563588	C	T	0.013403	1.49906	0.318575	3.35e-06	1081	PWWP2A	ENSG00000170234.8	AC008706.1	ENSG00000239048.1			1	-0.1224	0.0528	0.02049	0.0127	1.49906	0.318575	2.74e-06	0.013403
rs6816289	4	10425942	T	G	0.012446	1.35989	0.289186	3.4e-06	1865	ZNF518B	ENSG00000178163.3	RP11-136I13.1	ENSG00000250613.1	TRUE	23	1	0.0208	0.0277	0.4524	0.0503
12:7833251_C_T	12	7833251	T	C	0.018438	0.264922	0.05643	3.53e-06	32980	GDF3	ENSG00000184344.3	GDF3	ENSG00000184344.3			9	-0.01	0.0168	0.5524	0.0203	0.445545	0.115281	0.000117	0.016199	0.204559	0.143009	0.152589	0.018677	1.31193	0.189543
rs140591298	5	159619626	A	G	0.013243	1.52122	0.324145	3.56e-06	1081	FABP6	ENSG00000170231.11	FABP6	ENSG00000170231.11			1	-0.1149	0.0536	0.03217	0.0121	1.52122	0.324145	2.91e-06	0.013243
rs138389157	14	105414372	G	C	0.037476	0.181595	0.038785	3.75e-06	34764	AHNAK2	ENSG00000185567.6	AHNAK2	ENSG00000185567.6	FALSE	22	12	0.0204	0.014	0.1471	0.0486	0.209816	0.065745	0.001466	0.036392
rs190892252	7	96121343	C	T	0.019033	0.504519	0.107853	3.82e-06	10299	SHFM1	ENSG00000127922.5	SHFM1	ENSG00000127922.5	TRUE	24	4	-0.017	0.0294	0.5641	0.0225	0.796677	0.273191	0.003646	0.018273	0.521245	0.126788	3.98e-05	0.018232	0.914514	0.360447
rs4708990	6	163725498	T	C	0.466018	-0.063273	0.013549	3.97e-06	48435	PACRG	ENSG00000112530.7	PACRG	ENSG00000112530.7	TRUE	25	21	0.0016	0.0048	0.7473	0.4878	-0.033373	0.023942	0.164471	0.468799	-0.129518	0.039752	0.001127	0.480642	2.07186	0.0382786
rs4637217	22	19652159	T	G	0.095569	0.109906	0.023542	4e-06	45550	"SEPT5"	ENSG00000184702.13	AC000067.1	ENSG00000225007.1	FALSE	13	19	-0.0058	0.0093	0.5357	0.0997	0.11169	0.047195	0.018288	0.088672	0.176578	0.064729	0.006389	0.092635	-0.810012	0.417934
rs10945889	6	163729250	T	C	0.464067	-0.063736	0.013667	4.09e-06	47795	PACRG	ENSG00000112530.7	PACRG	ENSG00000112530.7	FALSE	25	20	-0.0007	0.005	0.8835	0.4876	-0.031856	0.024088	0.187175	0.467274	-0.132861	0.040395	0.001011	0.473628	2.14759	0.0317463
rs4318479	22	19652076	A	G	0.096241	0.105012	0.022541	4.19e-06	47370	"SEPT5"	ENSG00000184702.13	AC000067.1	ENSG00000225007.1	FALSE	13	21	-0.0023	0.008	0.773	0.097	0.095204	0.040963	0.020477	0.090424	0.174387	0.064221	0.006636	0.093954	-1.03952	0.298564
rs7143741	14	59873032	T	A	0.071725	0.179461	0.038563	4.29e-06	19001	GPR135	ENSG00000181619.11	AL159140.1	ENSG00000252869.1			13					0.21128	0.054989	0.000128	0.071485	0.575429	0.394522	0.144677	0.074253	-0.914176	0.360624
rs4288797	12	20796638	C	A	0.015391	0.2823	0.060756	4.44e-06	36683	PDE3A	ENSG00000172572.6	PDE3A	ENSG00000172572.6	TRUE	26	10	0.0318	0.0235	0.1763	0.0177	0.52116	0.118459	1.16e-05	0.014813	-0.152541	0.169783	0.368943	0.01653	3.25422	0.00113703
rs191298396	13	88296690	A	G	0.013045	0.624445	0.134514	4.53e-06	8633	SLITRK5	ENSG00000165300.6	MIR4500HG	ENSG00000228824.2	TRUE	27	4	0.0036	0.027	0.8946	0.0268	0.727233	0.162027	7.7e-06	0.01206						0.00185185
rs151044565	7	1632938	T	C	0.012979	1.40445	0.303479	4.84e-06	1081	PSMG3	ENSG00000157778.4	PSMG3-AS1	ENSG00000230487.3			1	-0.0868	0.0487	0.07458	0.017	1.40445	0.303479	3.98e-06	0.012979

## Sheet: S8
nsnp	metric	datum	value	pdiff	pct
59	Sign	Expected	57.9254
59	Sign	Observed	37	2.5e-23	0.638752
59	P-value	Expected	35.4429
59	P-value	Observed	4	7.30269e-18	0.112857
rsid	chr	bp	ea	oa	eaf	beta	se	p	beta_prog	se_prog	p_prog	gene - relevant associated traits	nearest_gene_name	nearest_gene_id	nearest_protein_coding_gene_name	nearest_protein_coding_gene_id
rs284278	1	10790536	A	G	0.3685	0.0282	0.005	1.65e-08	-0.011832	0.014065	0.404466		CASZ1	ENSG00000130940.10	CASZ1	ENSG00000130940.10
rs3961710	1	16313172	T	C	0.3127	-0.0365	0.0054	1.08e-11	-0.015379	0.014605	0.29667		RP11-5P18.3	ENSG00000231353.1	ZBTB17	ENSG00000116809.7
rs591088	1	42438196	C	T	0.4512	0.0292	0.0049	1.75e-09	0.010831	0.013534	0.427735		HIVEP3	ENSG00000127124.9	HIVEP3	ENSG00000127124.9
rs72688573	1	50746997	C	T	0.0216	0.0955	0.0164	5.61e-09	0.043595	0.05532	0.434839		RP11-183G22.1	ENSG00000234080.2	ELAVL4	ENSG00000162374.12
rs74738164	1	51078223	A	G	0.0225	0.0935	0.016	4.79e-09	0.025126	0.05546	0.653468		FAF1	ENSG00000185104.15	FAF1	ENSG00000185104.15
rs149288352	1	51349663	A	G	0.0222	0.0955	0.0161	2.78e-09	0.02059	0.056393	0.717493		FAF1	ENSG00000185104.15	FAF1	ENSG00000185104.15
rs9970807	1	56965664	T	C	0.0895	-0.0492	0.0083	2.61e-09	0.030243	0.023573	0.203574		PPAP2B	ENSG00000162407.8	PPAP2B	ENSG00000162407.8
rs2474370	1	61886891	C	T	0.316	0.0314	0.0052	1.48e-09	-0.016505	0.015102	0.278782		NFIA	ENSG00000162599.11	NFIA	ENSG00000162599.11
rs71658797	1	77967507	A	T	0.1152	0.043	0.0075	9.65e-09	0.009313	0.021175	0.66296		AK5	ENSG00000154027.14	AK5	ENSG00000154027.14
rs34517439	1	78450517	A	C	0.1195	0.0428	0.0074	8.74e-09	0.02367	0.021701	0.279716		GIPC2	ENSG00000137960.5	GIPC2	ENSG00000137960.5
rs12740374	1	109817590	T	G	0.2209	-0.0343	0.0056	9.92e-10	-0.036608	0.016554	0.028434	CELSR2 - LDL / HDL	CELSR2	ENSG00000143126.7	CELSR2	ENSG00000143126.7
rs114687274	1	168809436	G	T	0.0244	0.093	0.0164	1.56e-08	-0.036687	0.047975	0.448558		LINC00626	ENSG00000225826.1	DPT	ENSG00000143196.4
rs7090105	10	75131545	T	C	0.2626	-0.0361	0.006	1.61e-09	0.028035	0.018082	0.124417		ANXA7	ENSG00000138279.11	ANXA7	ENSG00000138279.11
rs4746140	10	75417249	C	G	0.1555	-0.066	0.0068	1.87e-22	-0.013935	0.019305	0.474396		RP11-464F9.21	ENSG00000271848.1	SYNPO2L	ENSG00000166317.7
rs72840788	10	121415685	A	G	0.218	-0.0412	0.0058	1.45e-12	0.026906	0.018055	0.139699		BAG3	ENSG00000151929.5	BAG3	ENSG00000151929.5
rs10838137	11	43634973	A	C	0.3282	0.0343	0.0062	3.24e-08	-0.027023	0.014707	0.06863		HSD17B12	ENSG00000149084.7	HSD17B12	ENSG00000149084.7
rs12424114	12	107144328	G	A	0.3577	-0.0335	0.0054	4.43e-10	0.012331	0.013983	0.382169		RFX4	ENSG00000111783.8	RFX4	ENSG00000111783.8
rs597808	12	111973358	A	G	0.4694	0.0356	0.0052	6.5e-12	0.016823	0.01427	0.242667		ATXN2	ENSG00000204842.10	ATXN2	ENSG00000204842.10
rs11513729	12	112273499	T	C	0.4137	0.0305	0.0051	1.7e-09	0.007141	0.015082	0.638956		AC003029.1	ENSG00000248594.2	MAPKAPK5	ENSG00000089022.9
rs11066283	12	112840766	G	A	0.4056	0.0344	0.0056	1.2e-09	0.014684	0.014831	0.326516		RPL6	ENSG00000089009.11	RPL6	ENSG00000089009.11
rs9559788	13	111048635	T	C	0.3279	0.0286	0.0052	2.8e-08	-0.026414	0.016067	0.10326		COL4A2	ENSG00000134871.13	COL4A2	ENSG00000134871.13
rs1890942	14	69765644	A	G	0.3783	-0.0297	0.0051	4.77e-09	0.001045	0.015283	0.945969		GALNT16	ENSG00000100626.12	GALNT16	ENSG00000100626.12
rs12597563	16	787738	C	G	0.2204	0.0351	0.0061	9.57e-09	0.006456	0.018596	0.730818		NARFL	ENSG00000103245.9	NARFL	ENSG00000103245.9
rs9972653	16	53814363	T	G	0.4122	0.0427	0.0047	1.37e-19	0.033932	0.013563	0.01319	FTO - BMI / T2DM	FTO	ENSG00000140718.14	FTO	ENSG00000140718.14
rs62046579	16	81538463	C	A	0.2488	-0.0308	0.0055	2.74e-08	-0.001357	0.01665	0.935625		CMIP	ENSG00000153815.12	CMIP	ENSG00000153815.12
rs2952144	17	37960017	T	C	0.4758	0.0273	0.0047	4.94e-09	0.000456	0.013333	0.972925		IKZF3	ENSG00000161405.12	IKZF3	ENSG00000161405.12
rs17608766	17	45013271	C	T	0.1426	0.0378	0.0068	3.19e-08	-0.002333	0.019312	0.904705		RP11-156P1.2	ENSG00000262633.1	RP11-156P1.2	ENSG00000262633.1
rs112374545	19	11188899	T	C	0.1094	-0.0478	0.0088	4.71e-08	-0.015694	0.022796	0.495091		LDLR	ENSG00000130164.7	LDLR	ENSG00000130164.7
rs7570993	2	652565	G	A	0.1699	-0.0478	0.0067	7.12e-13	-0.018972	0.018133	0.299775		TMEM18	ENSG00000151353.10	TMEM18	ENSG00000151353.10
rs68111949	2	36655465	G	A	0.32	0.0287	0.005	8.21e-09	-0.005048	0.015494	0.746818		CRIM1	ENSG00000150938.5	CRIM1	ENSG00000150938.5
rs11124554	2	37149498	C	T	0.4808	-0.0346	0.0048	4.14e-13	0.0067	0.013603	0.62551		STRN	ENSG00000115808.7	STRN	ENSG00000115808.7
rs4076834	2	44081627	G	T	0.0668	-0.0557	0.0097	1.01e-08	-0.023794	0.028918	0.414846		ABCG8	ENSG00000143921.6	ABCG8	ENSG00000143921.6
rs17445724	2	200853425	C	T	0.1456	0.0389	0.0066	4.26e-09	0.016524	0.019908	0.410752		C2orf47	ENSG00000162972.6	C2orf47	ENSG00000162972.6
rs74853338	2	201171651	T	C	0.4256	0.0341	0.0051	2.86e-11	0.001921	0.013442	0.887377		SPATS2L	ENSG00000196141.8	SPATS2L	ENSG00000196141.8
rs6047269	20	21121679	A	T	0.3231	0.0343	0.0058	3.96e-09	-0.017069	0.014398	0.240056		PLK1S1	ENSG00000088970.11	XRN2	ENSG00000088930.6
rs6035868	20	21375826	T	C	0.3919	0.0291	0.0048	1.1e-09	-0.01959	0.013894	0.162326		NKX2-4	ENSG00000125816.4	NKX2-4	ENSG00000125816.4
rs12627426	21	30519457	A	T	0.146	0.0528	0.0077	8.65e-12	0.001034	0.018296	0.955313		MAP3K7CL	ENSG00000156265.11	MAP3K7CL	ENSG00000156265.11
rs4642101	3	12842223	T	G	0.3569	-0.0371	0.0057	7.11e-11	-0.007595	0.014163	0.595138		CAND2	ENSG00000144712.7	CAND2	ENSG00000144712.7
rs4625	3	49572140	G	A	0.3225	-0.0275	0.005	3.95e-08	-0.012527	0.014691	0.398101		DAG1	ENSG00000173402.7	DAG1	ENSG00000173402.7
rs3819325	3	49843723	C	T	0.4868	0.0335	0.0058	7.42e-09	-0.006694	0.014234	0.641184		UBA7	ENSG00000182179.6	UBA7	ENSG00000182179.6
rs10938398	4	45186139	A	G	0.4317	0.0295	0.0054	4.47e-08	0.030312	0.013565	0.026816	GNPDA2 - BMI / T2DM	RP11-362I1.1	ENSG00000248744.1	GNPDA2	ENSG00000163281.7
rs28502775	4	95401945	G	A	0.2184	0.0323	0.0058	3.03e-08	-0.018421	0.017666	0.301428		PDLIM5	ENSG00000163110.10	PDLIM5	ENSG00000163110.10
rs4833443	4	111684643	T	C	0.1171	0.0794	0.0077	6.62e-25	-0.053425	0.022189	0.017053	PITX2 - AF	RP11-777N19.1	ENSG00000249519.1	PITX2	ENSG00000164093.11
rs6816233	4	114444746	A	T	0.2584	0.0339	0.0054	4.66e-10	0.010393	0.015238	0.499088		CAMK2D	ENSG00000145349.12	CAMK2D	ENSG00000145349.12
rs113408838	5	138678299	T	C	0.0996	0.0453	0.0081	2.26e-08	-0.010292	0.025017	0.683511		PAIP2	ENSG00000120727.8	PAIP2	ENSG00000120727.8
rs34022217	5	142922345	G	T	0.1872	0.0338	0.0062	4.78e-08	0.00804	0.018067	0.659218		RNU7-156P	ENSG00000253023.1	NR3C1	ENSG00000113580.10
rs9313620	5	172669254	C	T	0.483	0.0286	0.0051	1.48e-08	-0.004168	0.015039	0.783561		NKX2-5	ENSG00000183072.9	NKX2-5	ENSG00000183072.9
rs112540634	6	34623905	T	C	0.1544	0.0389	0.0069	1.86e-08	0.035988	0.018942	0.059743		C6orf106	ENSG00000196821.5	C6orf106	ENSG00000196821.5
rs3176326	6	36647289	A	G	0.1943	-0.0687	0.0063	2.4e-27	-0.035297	0.019083	0.066814		CDKN1A	ENSG00000124762.9	CDKN1A	ENSG00000124762.9
rs2841662	6	43205061	C	G	0.3508	0.0268	0.0049	3.8e-08	0.018575	0.015397	0.231865		TTBK1	ENSG00000146216.7	TTBK1	ENSG00000146216.7
rs10455872	6	161010118	G	A	0.0692	0.0974	0.0092	2.81e-26	0.023481	0.025365	0.358925		LPA	ENSG00000198670.7	LPA	ENSG00000198670.7
rs7795282	7	74122857	G	A	0.2462	0.0388	0.0067	7.35e-09	-0.009732	0.015359	0.530079		STAG3L2	ENSG00000160828.13	GTF2I	ENSG00000077809.8
rs113744930	7	75053499	A	G	0.1103	0.0482	0.0083	5.86e-09	0.030706	0.022333	0.173016		POM121C	ENSG00000135213.8	POM121C	ENSG00000135213.8
rs11773884	7	92285123	G	A	0.3027	-0.0379	0.0052	4.09e-13	-0.015473	0.015079	0.309173		CDK6	ENSG00000105810.5	CDK6	ENSG00000105810.5
rs55867152	7	128431186	G	C	0.0882	-0.0479	0.0083	6.83e-09	0.011455	0.024293	0.640315		CCDC136	ENSG00000128596.12	CCDC136	ENSG00000128596.12
rs3918226	7	150690176	T	C	0.081	0.0483	0.0088	4.1e-08	0.026488	0.026553	0.322877		NOS3	ENSG00000164867.6	NOS3	ENSG00000164867.6
rs4840519	8	10693113	T	C	0.4445	0.032	0.0054	3.44e-09	0.017255	0.013792	0.215016		PINX1	ENSG00000254093.4	PINX1	ENSG00000254093.4
rs4977757	9	22094330	G	A	0.4551	0.0521	0.0059	5.88e-19	0.00522	0.014553	0.722237		CDKN2B-AS1	ENSG00000240498.2	RP11-145E5.5	ENSG00000264545.1
rs2519093	9	136141870	T	C	0.1901	0.0495	0.0062	1.14e-15	0.021978	0.017721	0.219032		ABO	ENSG00000175164.9	SURF6	ENSG00000148296.5

## Sheet: S9
*163 of the 176 variants reported in Lee et al. were available for comparison
nsnp*	metric	datum	value	pdiff	pct
163	Sign	Expected	155.25
163	Sign	Observed	76	1.06e-69	0.489534
163	P-value	Expected	71.7115
163	P-value	Observed	13	4.38e-24	0.181282
rsid	chr	bp	ea	oa	eaf	beta	se	p	beta_prog	se_prog	p_prog	lee_et_al_annotated_gene
rs2177843	10	75409877	T	C	0.1746	-0.0515	0.0048	1.45e-26	-0.004681	0.021024	0.825368	SYNPO2L
rs10943588	6	79510994	A	C	0.6118	-0.0291	0.0038	1.66e-14	0.006783	0.013967	0.630323	IRAK1BP1
rs56202902	1	50991452	T	C	0.9817	-0.1278	0.0152	4.85e-17	-0.03773	0.056767	0.510129	FAF1
rs73293051	17	37535336	T	C	0.6819	-0.0355	0.0046	1.28e-14	-0.019331	0.015208	0.207767	FBXL20
rs78229461	4	111697653	T	C	0.1742	0.0773	0.0049	2.92e-55	-0.064568	0.020545	0.001851	PITX2
rs216197	17	2201944	A	G	0.3744	0.0307	0.0037	1.73e-16	-0.02485	0.014014	0.078874	SMG6
rs35054144	1	93237726	T	C	0.9007	-0.043	0.0064	1.41e-11	-0.01381	0.022041	0.534677	EVI5
rs73139123	2	630075	T	C	0.8301	0.0457	0.0049	5.61e-21	0.023915	0.019134	0.215479	TMEM18
rs12444589	16	75454404	A	T	0.5582	0.0208	0.0034	8.31e-10	-0.003862	0.016474	0.816284	CFDP1
rs7936836	11	43633645	A	C	0.4004	-0.0279	0.0039	4.69e-13	0.019901	0.014994	0.188389	MIR129-2
rs7214758	17	65880538	T	C	0.7889	-0.05	0.0068	2.16e-13	0.063948	0.025597	0.013317	BPTF
rs1230666	1	114173410	A	G	0.1447	0.036	0.0053	9.33e-12	0.039631	0.0189	0.037726	MAGI3
rs2904129	11	47715574	T	C	0.9051	-0.0468	0.0071	3.57e-11	-0.030557	0.027796	0.275945	AGBL2
rs4438023	11	10120228	A	G	0.8875	-0.0635	0.0087	3.3e-13	0.012524	0.025473	0.626135	SBF2
rs1996663	3	49878264	C	G	0.818	-0.0343	0.005	1.03e-11	-0.00707	0.017827	0.694321	TRAIP
rs945425	1	16348412	T	C	0.3073	-0.0376	0.004	2.35e-21	-0.003168	0.014698	0.830861	CLCNKA
rs6567160	18	57829135	T	C	0.7815	-0.0322	0.0042	2.83e-14	0.000977	0.0158	0.951124	MC4R
rs72801029	5	142625806	T	C	0.8418	-0.0369	0.0051	3.78e-13	0.008871	0.018546	0.635524	ARHGAP26
rs6539283	12	107222989	T	C	0.3489	-0.0258	0.0037	2.21e-12	0.010571	0.013972	0.453388	RIC8B
rs3770770	2	37192866	T	C	0.2329	-0.0368	0.0044	4.25e-17	-0.034577	0.017724	0.053207	STRN
rs3176326	6	36647289	A	G	0.1913	-0.0732	0.0046	4.47e-57	-0.035297	0.019083	0.066814	CDKN1A
rs7859727	9	22102165	T	C	0.5062	0.0479	0.0036	3.33e-40	0.014482	0.013502	0.287781	CDKN2B-AS1
rs56094641	16	53806453	A	G	0.6133	-0.0564	0.0037	2.65e-53	-0.033348	0.013511	0.014466	FTO
rs1437134	16	69730426	A	G	0.3967	-0.0306	0.0038	1.31e-15	-0.01751	0.01379	0.208251	NFAT5
rs7766436	6	22598259	T	C	0.2805	0.0362	0.0039	1.87e-20	0.008157	0.014479	0.576659	HDGFL1
rs2744939	6	34548206	A	T	0.1623	0.0369	0.0053	2.68e-12	0.032675	0.018987	0.08812	ILRUN
rs2306527	17	76798155	T	C	0.5179	-0.0312	0.0037	7.75e-17	-0.011409	0.014409	0.432672	USP36
rs1999323	21	30534128	T	C	0.1919	0.0374	0.0049	1.9e-14	-0.005759	0.018421	0.756701	MAP3K7CL
rs7873569	9	111796753	A	T	0.572	0.0237	0.0036	4.14e-11				TMEM245
rs6915002	6	54028069	T	C	0.4433	0.0263	0.0037	8.31e-13	-0.019995	0.014259	0.164624	MLIP
rs12906348	15	85329421	A	C	0.7437	-0.0284	0.0041	6.06e-12	-0.004498	0.014941	0.765466	ZNF592
rs6885658	5	173307137	T	C	0.3	-0.0294	0.0042	2.36e-12	-0.00832	0.014819	0.577996	CPEB4
rs1990622	7	12283787	A	G	0.5573	-0.0232	0.0038	7.18e-10	-0.01876	0.013633	0.17264	TMEM106B
rs7650482	3	12841804	A	G	0.3824	-0.0315	0.0038	1.28e-16	-0.007867	0.014185	0.5826	CAND2
rs1788826	18	21154024	A	G	0.6604	-0.0295	0.0039	4.21e-14	-0.007508	0.01411	0.597978	NPC1
rs988748	11	27724745	C	G	0.2285	-0.037	0.0045	1.93e-16	0.005862	0.016593	0.726296	BDNF
rs372352470	17	44410631	T	G	0.3978	0.059	0.0093	2.18e-10	-0.00057	0.024073	0.981264	LRRC37A
rs10993463	9	97807233	T	C	0.3715	0.0319	0.0038	2.44e-17	-0.020414	0.014082	0.150817	AOPEP
rs60951582	18	36553476	A	C	0.8873	0.0358	0.0058	6.51e-10	-0.001971	0.022302	0.9302	MIR924HG
rs9469051	6	31741490	C	G	0.2085	-0.0338	0.0046	1.84e-13	0.016086	0.019335	0.409689	VWA7
rs74853338	2	201171651	T	C	0.4334	0.028	0.0041	5.25e-12	0.001921	0.013442	0.887377	SPATS2L
rs12995996	2	11563960	T	C	0.6304	-0.0274	0.0043	1.4e-10	-0.007821	0.014729	0.598786	E2F6
	7	128439695	A	AT	0.9096	0.0649	0.0097	2.36e-11				CCDC136
rs769658	4	140872682	T	C	0.3556	-0.0244	0.0038	1.55e-10	0.013971	0.015019	0.356621	MAML3
rs11852372	15	78801394	A	C	0.6859	-0.0284	0.0045	1.72e-10	-0.040278	0.015254	0.008897	HYKK
rs12514158	5	95857763	T	C	0.5524	-0.0211	0.0034	5.55e-10	0.021569	0.01366	0.117633	PCSK1
rs600038	9	136151806	T	C	0.7801	-0.0483	0.0056	7.78e-18	-0.021903	0.016058	0.176442	ABO
rs55754224	4	114428714	T	C	0.2472	0.031	0.0042	1.13e-13	0.008237	0.015158	0.590256	CAMK2D
rs7232636	18	31267411	A	G	0.4339	-0.0257	0.0037	3.79e-12	0.012522	0.013524	0.358869	ASXL3
rs11710802	3	43930155	T	G	0.71	0.0303	0.0048	1.84e-10	-0.02119	0.015528	0.176245	ABHD5
rs801011	7	74236723	T	C	0.5861	-0.0516	0.0065	2.24e-15	0.004096	0.018145	0.822976	GTF2IRD2
rs10140862	14	30144842	A	C	0.4082	0.0222	0.0036	5.7e-10	0.018457	0.014151	0.196162	PRKD1
rs62043959	16	81525204	A	C	0.7489	0.0304	0.0044	3.22e-12	0.005573	0.016671	0.740419	CMIP
rs6779426	3	158295170	T	C	0.4994	0.0262	0.004	4.03e-11	-0.003311	0.013684	0.810474	MLF1
rs6705839	2	85761279	A	T	0.5239	-0.0247	0.0041	1.87e-09				PARTICL
rs12507026	4	45181334	A	T	0.5874	-0.0347	0.0036	1.6e-22				GNPDA2
rs11692326	2	208263279	T	C	0.2109	0.0245	0.0042	6.65e-09	0.021567	0.015934	0.179799	CREB1
rs4818008	21	40611442	A	T	0.3716	-0.0225	0.0038	5.09e-09	0.003819	0.014064	0.78785	BRWD1
rs7742789	6	43345803	T	C	0.343	0.0307	0.0038	8.04e-16	0.006071	0.014558	0.679423	ZNF318
rs77805088	7	76731008	T	C	0.1658	0.0422	0.0068	4.7e-10	0.026918	0.026102	0.306784	CCDC146
rs4934169	10	82203663	A	G	0.2642	0.0258	0.0041	4.81e-10	-0.002777	0.015072	0.855106	TSPAN14
rs72664341	1	56990753	A	C	0.9103	0.0412	0.0064	1.12e-10	-0.02611	0.02383	0.27755	PLPP3
rs42046	7	92252203	C	G	0.7382	0.0331	0.0042	6.4e-15	0.019389	0.015434	0.213124	CDK6
rs2759308	15	81016227	A	G	0.4327	0.028	0.0038	1e-13	-0.004476	0.014528	0.760097	ABHD17C
rs11773845	7	116191301	A	C	0.5656	0.0258	0.0036	5.45e-13	-0.009193	0.013743	0.507403	CAV1
rs17163345	1	222806218	A	G	0.3464	-0.0244	0.0038	1.95e-10	0.004078	0.014897	0.786181	MIA3
rs35336096	14	33308791	T	G	0.5252	0.0261	0.0037	1.4e-12	-0.000285	0.014947	0.984922	AKAP6
rs148898583	19	11189205	C	G	0.8881	0.0372	0.0056	2.5e-11	0.023244	0.021724	0.288958	LDLR
rs6461998	7	27281157	T	C	0.1696	-0.0456	0.0067	1.34e-11	0.066127	0.029783	0.027807	EVX1
rs56289631	5	137018758	A	G	0.2252	-0.0303	0.0046	6.36e-11	0.018788	0.015907	0.241791	KLHL3
rs13085150	3	35862584	A	C	0.4339	0.0217	0.0037	4.89e-09	-0.024563	0.0136	0.073496	ARPP21
rs34811474	4	25408838	A	G	0.2157	-0.037	0.0047	5.65e-15	0.024364	0.016472	0.142698	ANAPC4
rs3798519	6	50788778	A	C	0.8066	-0.0274	0.004	1.21e-11	-0.024119	0.017111	0.162442	TFAP2B
rs820430	3	27548900	A	G	0.6018	0.0246	0.0038	1.35e-10	0.012888	0.013885	0.357652	SLC4A7
	13	32228867	T	TA	0.6751	0.0292	0.0046	2.23e-10	0.000857	0.016307	0.958446	RXFP2
rs7257332	19	18821024	T	C	0.4857	0.0268	0.0037	2.29e-13	-0.003842	0.016146	0.813547	CRTC1
rs2474372	1	61882251	A	G	0.3279	0.0286	0.004	6.67e-13	-0.01446	0.01414	0.310851	NFIA
rs35967223	3	71519604	A	G	0.367	-0.0232	0.0038	1.63e-09	-0.006728	0.013944	0.632581	FOXP1
rs11774829	8	105978368	A	T	0.1139	-0.0438	0.0064	7.23e-12	0.003594	0.02512	0.887232	ZFPM2
rs2290774	19	50375035	T	C	0.561	0.0221	0.0037	2.19e-09	-0.001745	0.013742	0.899857	AKT1S1
rs4678361	3	135833005	A	G	0.2368	-0.0272	0.0043	2.75e-10	0.011737	0.016378	0.477605	PPP2R3A
rs597808	12	111973358	A	G	0.4634	0.0299	0.0036	4.26e-17	0.016823	0.01427	0.242667	ATXN2
rs67329386	16	73048367	T	C	0.2073	0.0285	0.0044	1.37e-10	-0.040273	0.018017	0.02677	ZFHX3
rs1435428	4	67890148	A	G	0.7603	-0.0254	0.0042	2.14e-09	-0.002074	0.015995	0.897722	CENPC
rs55730499	6	161005610	T	C	0.0641	0.0994	0.0078	6.79e-37	0.023879	0.02531	0.349795	LPA
rs2186370	22	24171305	A	G	0.2684	-0.0291	0.0042	2.97e-12	0.00563	0.016995	0.742715	SMARCB1
rs11956224	5	138773874	A	G	0.37	-0.024	0.0039	5.86e-10	0.0003	0.014991	0.98415	DNAJC18
rs1890942	14	69765644	A	G	0.3725	-0.0248	0.004	3.58e-10	0.001045	0.015283	0.945969	GALNT16
rs9798497	2	59316833	T	C	0.2809	0.0332	0.0047	2.6e-12	-0.012179	0.015084	0.423627	LINC01122
rs9357297	6	39009846	T	C	0.6717	0.0223	0.0038	3.43e-09	0.004262	0.015057	0.779101	GLP1R
rs534750	4	144166256	T	C	0.6862	-0.0209	0.0037	1.55e-08	-0.019651	0.014141	0.168465	USP38
rs9650685	9	15808994	A	T	0.491	-0.0231	0.0037	2.6e-10				CCDC171
rs11073144	15	36388220	T	C	0.5356	-0.0228	0.0038	2e-09	-0.015184	0.013414	0.261936	MIR4510
rs599839	1	109822166	A	G	0.7209	0.0358	0.0043	6.77e-17	0.034267	0.016339	0.037699	PSRC1
rs9912468	17	64318357	C	G	0.5833	-0.0211	0.0035	1.6e-09				PRKCA
rs200854839	1	10797428	G	GC	0.6465	-0.045	0.0045	9.21e-24				CASZ1
rs7156625	14	79942647	A	G	0.2375	0.0298	0.0041	4.75e-13	0.002841	0.01615	0.861589	NRXN3
rs7564469	2	145258445	T	C	0.7887	-0.0293	0.0046	1.65e-10	-0.01712	0.020178	0.40047	ZEB2
rs17617337	10	121426884	T	C	0.209	-0.0402	0.0047	1.25e-17	0.027767	0.016692	0.099235	BAG3
rs35444	12	115552437	A	G	0.622	0.0265	0.0035	7.3e-14	-0.000865	0.013813	0.950493	TBX3
rs1275923	2	26932796	T	C	0.5432	-0.0227	0.0037	7.17e-10	-0.016685	0.015223	0.277375	KCNK3
rs6439170	3	129060180	T	C	0.5694	0.0219	0.0037	3.16e-09	-0.002971	0.01439	0.837866	H1-10-AS1
rs2454887	5	106223536	T	G	0.6182	0.0216	0.0038	1.37e-08	-0.013433	0.013881	0.337565	EFNA5
rs2837993	21	42620714	T	C	0.4211	0.0248	0.0038	6.03e-11	-0.000653	0.013803	0.962602	BACE2
rs1862451	16	24803620	A	G	0.7436	0.0232	0.0041	1.65e-08	-0.007965	0.015068	0.600434	TNRC6A
rs55679363	8	125867834	A	T	0.6841	0.0252	0.004	2.16e-10	0.005497	0.014538	0.707878	LINC00964
rs569550	11	1887068	T	G	0.5908	-0.0226	0.0037	1.45e-09	-0.008529	0.014989	0.572834	LSP1
rs11077453	17	67617882	T	C	0.1388	-0.0321	0.0054	3.19e-09	0.020315	0.021065	0.33921	MAP2K6
rs9515203	13	111049623	T	C	0.7422	0.0257	0.004	1.97e-10	-0.01009	0.016402	0.542115	COL4A2
rs1371274	18	1837007	A	C	0.8448	-0.0317	0.005	2e-10	0.001037	0.019776	0.958523	LINC00470
rs77642095	12	14408698	T	C	0.1913	-0.0265	0.0045	5.58e-09	-0.025349	0.018094	0.165015	ATF7IP
rs1309540	5	64293570	A	G	0.1458	0.0303	0.0052	7.21e-09	0.00452	0.018714	0.810822	CWC27
	1	190285442	T	C	0.4427	0.0211	0.0037	7.59e-09	0.000621	0.013549	0.963786	BRINP3
rs11655587	17	47140794	T	C	0.3352	-0.0253	0.0039	1.21e-10	-0.028108	0.014214	0.050055	IGF2BP1
rs62395884	6	40383533	T	C	0.2565	0.0258	0.004	1.32e-10	-0.005415	0.015624	0.731279	LRFN2
rs61649210	8	21776751	A	G	0.461	-0.024	0.0039	1.03e-09	0.014011	0.016008	0.385758	XPO7
	12	54445218	CT	C	0.3692	-0.0295	0.005	2.74e-09				HOXC4
rs10846742	12	125308682	A	G	0.732	-0.0349	0.0046	5.03e-14	-0.040365	0.019371	0.038939	SCARB1
rs3752904	3	183996068	T	C	0.5097	-0.024	0.0035	1.24e-11	0.01115	0.013412	0.410046	ECE2
rs741273	14	89865924	A	G	0.5069	0.0213	0.0036	4.9e-09	-0.011547	0.013413	0.393592	FOXN3
rs12357321	10	21790476	A	G	0.3054	0.0241	0.0042	6.6e-09	0.003188	0.015881	0.842316	MIR1915HG
rs1358134	2	6147956	A	G	0.7043	0.025	0.004	5.17e-10	0.012342	0.015887	0.441403	LOC400940
rs184450106	12	51217421	A	T	0.3671	0.0341	0.0056	9.5e-10	-0.021523	0.026797	0.426065	ATF1
rs3790604	1	113046879	A	C	0.1373	0.0345	0.0059	3.87e-09	-0.017035	0.026172	0.518929	WNT2B
rs1427828	12	89762499	C	G	0.4693	0.0211	0.0037	9e-09				DUSP6
rs2270204	9	131042734	T	G	0.671	-0.0235	0.0041	1.19e-08	-0.002478	0.01671	0.883138	SWI5
rs2238691	19	46179043	A	G	0.2116	-0.0291	0.0047	5.74e-10	-0.000936	0.017871	0.958579	GIPR
rs4262051	4	6281775	A	G	0.6106	0.0228	0.0037	7.85e-10	-0.013524	0.01381	0.331807	WFS1
rs16853173	3	168832835	T	C	0.0777	-0.0423	0.0071	2.17e-09	0.002537	0.025459	0.92132	MECOM
rs13183212	5	128037372	A	G	0.1399	0.0297	0.0052	1.13e-08	-0.042335	0.018569	0.023882	FBN2
rs189088802	10	63699188	T	C	0.9976	-0.5999	0.1059	1.47e-08				ARID5B
rs34517439	1	78450517	A	C	0.1135	0.0438	0.0063	2.94e-12	0.02367	0.021701	0.279716	DNAJB4
rs17185536	6	100620931	T	C	0.2354	0.0274	0.0046	1.84e-09	-0.014539	0.016927	0.394691	MCHR2-AS1
rs2127163	15	68090842	T	C	0.1985	-0.0272	0.0047	5.3e-09	0.001994	0.016736	0.906007	MAP2K5
rs17643057	5	158274491	A	G	0.6321	-0.0203	0.0036	1.73e-08	-0.013422	0.013674	0.330676	EBF1
rs7453411	6	90087962	A	G	0.3985	0.0227	0.0035	9.1e-11	0.002271	0.013765	0.870082	RRAGD
rs891511	7	150704843	A	G	0.4067	-0.0235	0.0039	2.48e-09	-0.01154	0.015819	0.469732	NOS3
rs28712821	4	39413780	A	G	0.5781	0.0209	0.0036	4.4e-09	-0.021682	0.015209	0.157721	KLB
rs73188507	3	123126674	T	C	0.7633	0.0326	0.0058	2.21e-08	0.005006	0.015621	0.750822	ADCY5
rs269	8	19813667	T	G	0.7842	0.0269	0.0044	1.36e-09	-0.015364	0.018855	0.419361	LPL
rs6841581	4	148401190	A	G	0.1732	0.0276	0.0049	1.45e-08	-0.000411	0.019106	0.982971	EDNRA
rs7662342	4	26805393	A	G	0.4108	0.0203	0.0036	2.54e-08	-0.010551	0.013718	0.445931	TBC1D19
rs12691049	16	15909513	A	C	0.431	-0.0222	0.0038	3.71e-09	-0.001527	0.013915	0.913366	MYH11
rs117540300	7	143813353	A	C	0.0297	0.0786	0.0134	4.04e-09	0.041616	0.050941	0.41818	OR2A2
rs361894	22	22876938	T	C	0.1987	-0.1375	0.0236	6.06e-09	-0.018642	0.027806	0.506469	ZNF280A
rs12509595	4	81182554	T	C	0.7102	-0.0221	0.0038	9.27e-09	0.006622	0.0149	0.659663	FGF5
rs2271049	12	123335488	A	G	0.8152	-0.0271	0.0048	1.37e-08	-0.004636	0.021032	0.827074	HIP1R
rs10788494	10	88110925	C	G	0.4609	0.0218	0.0039	1.97e-08				GRID1
rs1925951	1	156462848	T	C	0.0809	-0.0408	0.0074	3.07e-08	-0.031722	0.025881	0.224487	MEF2D
rs11230823	11	55510606	T	C	0.1401	0.0303	0.0055	3.32e-08	-0.003652	0.021736	0.867763	OR5D13
rs7319446	13	115029162	A	G	0.2776	0.0236	0.0043	3.4e-08	-0.005746	0.016854	0.735455	CDC16
rs1425567	9	107476188	T	G	0.696	-0.0205	0.0037	3.45e-08	-0.014402	0.015042	0.342699	OR13D1
rs12724121	1	236852282	A	T	0.4302	-0.025	0.0037	1.3e-11	-0.000822	0.014738	0.95589	ACTN2
rs79159857	10	104296418	C	G	0.8845	-0.0367	0.0056	6.07e-11	0.02275	0.022455	0.315366	SUFU
rs3821843	3	53558012	A	G	0.6653	0.0242	0.0039	9.02e-10	-0.005934	0.016308	0.718407	CACNA1D
rs1408817	10	114498145	A	G	0.3287	0.021	0.0035	2.49e-09	-0.032002	0.014421	0.02789	VTI1A
rs72869936	3	42178862	A	T	0.0524	0.1457	0.0245	2.85e-09				TRAK1
rs11556924	7	129663496	T	C	0.3531	-0.0231	0.0039	4.51e-09	0.009539	0.013819	0.493947	ZC3HC1
rs34914463	17	7366619	T	C	0.8903	-0.0365	0.0063	5.27e-09	-0.008477	0.022096	0.703813	ZBTB4
rs658286	11	100942792	T	G	0.5179	0.0242	0.0041	5.72e-09	-0.026978	0.013655	0.050259	PGR
rs4519674	3	101337124	A	T	0.4411	-0.0245	0.0043	9.75e-09				PCNP
rs2303110	19	8555886	C	G	0.7153	-0.0248	0.0043	1.03e-08	-0.005561	0.016235	0.734288	PRAM1
rs2450254	11	69449784	A	T	0.5959	0.021	0.0037	1.05e-08	-0.010902	0.036474	0.767078	CCND1
rs6767671	3	25106760	T	G	0.5545	0.0203	0.0036	1.09e-08	-0.00844	0.013729	0.542392	RARB
rs2535599	17	15828161	A	G	0.2525	0.0233	0.0041	1.52e-08	-0.004437	0.016697	0.792259	ADORA2B
rs2622276	6	64190278	A	T	0.4398	-0.0194	0.0034	1.81e-08	0.089089	0.108714	0.416738	PTP4A1
rs2233072	17	19281828	T	G	0.2899	0.0264	0.0047	2.14e-08	0.012918	0.016413	0.435434	MAPK7
rs6702619	1	100046246	T	G	0.536	-0.0209	0.0037	2.3e-08	-0.009044	0.013475	0.505968	PALMD
rs514775	1	108731481	A	G	0.7803	-0.0239	0.0043	2.43e-08	0.032917	0.017519	0.062617	SLC25A24
rs12480840	20	62410897	T	C	0.4548	-0.0222	0.004	2.78e-08	0.001287	0.013893	0.926841	ZBTB46
rs7145284	14	103264323	T	C	0.2091	0.0255	0.0046	2.88e-08	-0.010002	0.018471	0.591534	TRAF3
rs55917128	10	100023359	T	C	0.5521	0.0201	0.0036	2.99e-08	-0.001985	0.013808	0.88671	LOXL4
rs10814829	9	4077074	T	C	0.3496	-0.0213	0.0038	2.99e-08	0.00332	0.01574	0.83439	GLIS3
rs61956684	13	59992898	T	C	0.0153	0.0962	0.0174	3.27e-08	0.033696	0.057539	0.561701	DIAPH3
rs10766076	11	13340710	A	T	0.2706	-0.0227	0.0041	3.97e-08	0.027054	0.01563	0.086291	ARNTL
rs12940636	17	53400110	T	C	0.6646	0.0212	0.0039	4.25e-08	-0.015786	0.014348	0.275553	HLF

[truncated: 8 more sheets: S10, S11, S12, S13, S14, S15, S16, S17]
